# Supplementary material for: Discovery of potential urine-accessible metabolite biomarkers associated with muscle disease and corticosteroid response in the mdx mouse model for Duchenne
Source: PLoS One. 2019 Jul 16;14(7):e0219507. doi: 10.1371/journal.pone.0219507 (PMC6634414; doi:10.1371/journal.pone.0219507)
Supplement: S1 File — Metabolite peaks are labeled according to their m/z, mode, and retention time in seconds (RT). For the mouse samples considered in the statistical models: “Sample” column indicates mouse label and time point (T0, T1, or T2), separated by “_”; “SampleID” indicates mouse; “Time” indicates time point (T0, T1, or T2); “Genotype” is labeled “mdx23” or “WT”; “Group” is “group 1” (prednisolone) or “group 2” (vehicle control). The pooled quality control samples are labeled “QC” in the “Sample” and “SampleID” columns, “N” in the “Time” column, and NA in the “Genotype” and “Group” columns. (TSV) [file pone.0219507.s004.tsv]

Sample	SampleID	m/z = 96.96169, mode = Positive, RT = 615.36046	m/z = 137.98184, mode = Positive, RT = 608.85029	m/z = 180.91841, mode = Positive, RT = 607.96549	m/z = 631.54998, mode = Positive, RT = 567.63255	m/z = 455.31628, mode = Positive, RT = 581.68559	m/z = 391.82687, mode = Positive, RT = 595.87292	m/z = 513.39009, mode = Positive, RT = 578.65771	m/z = 168.46247, mode = Positive, RT = 610.39879	m/z = 606.68312, mode = Positive, RT = 587.62261	m/z = 255.26271, mode = Positive, RT = 549.20302	m/z = 281.86552, mode = Positive, RT = 605.71329	m/z = 254.88469, mode = Positive, RT = 597.12532	m/z = 537.53639, mode = Positive, RT = 558.3859	m/z = 388.37191, mode = Positive, RT = 491.53305	m/z = 255.15901, mode = Positive, RT = 381.22155	m/z = 578.65972, mode = Positive, RT = 569.20718	m/z = 550.62884, mode = Positive, RT = 555.2327	m/z = 201.43158, mode = Positive, RT = 609.22744	m/z = 199.13113, mode = Positive, RT = 289.86415	m/z = 232.89748, mode = Positive, RT = 604.87149	m/z = 221.91967, mode = Positive, RT = 609.60454	m/z = 216.92284, mode = Positive, RT = 613.10585	m/z = 243.88595, mode = Positive, RT = 592.69677	m/z = 733.55082, mode = Positive, RT = 571.1973	m/z = 329.00386, mode = Positive, RT = 396.78295	m/z = 499.32976, mode = Positive, RT = 454.47454	m/z = 640.56963, mode = Positive, RT = 536.84388	m/z = 539.50756, mode = Positive, RT = 557.73957	m/z = 413.26682, mode = Positive, RT = 554.72821	m/z = 522.59746, mode = Positive, RT = 544.65254	m/z = 1107.36178, mode = Positive, RT = 342.88699	m/z = 108.96427, mode = Positive, RT = 600.57519	m/z = 398.78384, mode = Positive, RT = 612.80031	m/z = 250.86829, mode = Positive, RT = 593.35786	m/z = 217.9169, mode = Positive, RT = 612.44608	m/z = 331.84595, mode = Positive, RT = 610.08273	m/z = 469.38193, mode = Positive, RT = 578.95402	m/z = 639.60972, mode = Positive, RT = 546.6081	m/z = 142.98943, mode = Positive, RT = 593.88784	m/z = 471.33534, mode = Positive, RT = 521.79193	m/z = 693.45637, mode = Positive, RT = 548.79753	m/z = 143.95983, mode = Positive, RT = 592.8921	m/z = 477.30372, mode = Positive, RT = 581.07381	m/z = 239.90908, mode = Positive, RT = 609.49607	m/z = 266.89118, mode = Positive, RT = 607.09028	m/z = 578.58727, mode = Positive, RT = 519.81054	m/z = 205.9296, mode = Positive, RT = 608.35054	m/z = 219.89863, mode = Positive, RT = 612.44956
201_T0	201	-2.611145845	-6.178202849	-7.963945409	-5.996754725	-6.726966392	-7.942267313	-6.978800366	-6.767548747	-8.41235662	-7.442922111	-6.833182485	-7.31370978	-3.293142243	-7.532692625	-4.483329376	-4.635316488	0.062745166	-6.345707216	-3.377225638	-6.635099202	-6.0295363	-6.7039843	-4.491695999	-5.87430325	-6.612541445	-6.769201179	-7.713001928	-6.887927895	-2.302622414	-2.786534809	-3.530243124	-7.086695506	-7.136410542	-6.278242041	-6.042355372	-6.520238662	-7.098720231	-7.557358285	-4.458046223	-5.854592899	-5.267615714	-2.857654374	-6.53180064	-7.491451233	-5.563891783	-7.203532579	-8.015213655	-3.568124608
201_T1	201	-1.942448812	-5.243321731	-7.45335183	-5.514372242	-6.326264572	-7.78343728	-6.693200151	-6.473300622	-8.058502674	-6.965015713	-6.239587852	-6.875305923	-2.622401557	-7.258867664	-4.157704697	-3.967930056	0.882600853	-5.926380825	-2.522257038	-6.409043041	-5.466893342	-6.250192257	-4.163812886	-5.180594988	-6.476674796	-7.056848978	-7.36654541	-6.73205389	-1.781950233	-2.137222766	-2.955416889	-6.082746139	-6.74179034	-5.889054694	-5.534701581	-6.275811417	-6.614121898	-7.385425762	-4.063320966	-5.307710419	-4.71599405	-2.496278279	-6.183295508	-7.270417815	-5.010455679	-6.670192332	-7.462706531	-2.924432831
201_T2	201	-3.033101777	-5.329373544	-8.333123382	-6.171117323	-6.784822118	-7.510366185	-7.002731742	-6.672592223	-8.3000183	-7.335250079	-6.838536365	-7.100248619	-3.458579242	-7.454109141	-4.952494336	-4.794878833	-0.168895685	-6.164914389	-3.604601318	-6.816158432	-5.851068274	-6.25101477	-4.915184576	-5.711475212	-6.858772476	-6.942499503	-7.699618638	-7.010656012	-2.672265161	-2.884407342	-3.654170367	-7.048142807	-6.783354819	-6.617299892	-5.919096169	-6.318389209	-7.113715742	-7.836090097	-4.582389729	-5.848210665	-5.371103903	-3.200527488	-6.655438104	-7.405193408	-5.688756023	-7.119299389	-8.037985107	-3.62799566
202_T0	202	-2.880029221	-6.212520104	-7.799132276	-6.204544873	-6.896450705	-7.773877362	-6.992781872	-6.842364073	-8.328002235	-7.135028883	-6.814712147	-7.166525773	-3.430719739	-7.632263482	-4.851259558	-4.700218989	-0.156979601	-6.320137028	-3.720355965	-6.846922908	-6.05063002	-6.701442726	-4.854424398	-5.773756214	-6.663608692	-6.785699058	-7.656953214	-6.995101493	-2.440552735	-2.897457803	-3.632373897	-7.072346742	-7.045822956	-6.310124586	-6.196726383	-6.559372281	-6.868805623	-7.64659958	-4.598655353	-5.941689016	-5.35516974	-3.085529904	-6.606634908	-7.47634303	-5.76362698	-7.257366187	-8.179197904	-3.738058943
202_T1	202	-2.231170208	-5.838044465	-7.608830191	-5.747328899	-6.728630728	-7.791772235	-7.019055922	-6.648265661	-8.231162451	-7.197270478	-6.602651525	-7.049651772	-2.991699837	-7.442173261	-4.303734437	-4.479959031	0.499076685	-6.08819384	-3.071127008	-6.653840254	-5.68010761	-6.468977135	-4.404321247	-5.588225127	-6.577603206	-6.823765263	-7.487466823	-6.887927895	-2.120094861	-2.481698272	-3.391003119	-6.769914726	-6.809792447	-6.193253416	-5.696612489	-6.410925864	-6.93702275	-7.969050342	-4.234541118	-5.598783932	-4.88982698	-2.541783391	-6.44680148	-7.297281274	-5.503634596	-7.119998592	-7.910576974	-3.17416515
202_T2	202	-2.831678475	-5.141925196	-7.679925662	-5.990414864	-6.596929082	-7.569889519	-6.891866326	-6.716665172	-8.177328398	-7.180004493	-6.693200151	-6.996521998	-3.158605558	-7.439170476	-4.620394851	-4.483329376	0.049182532	-6.021403055	-3.424326136	-6.464715678	-5.891777156	-6.294729648	-4.425970635	-5.645435293	-6.585811762	-6.763708376	-7.617798216	-6.666843578	-2.267162355	-2.694048526	-3.401327815	-6.688510974	-6.712975221	-6.224662154	-5.909907194	-6.189098777	-6.787426259	-7.635895908	-4.256931941	-5.764562174	-5.187828257	-2.833904899	-6.426905758	-7.332937876	-5.461743389	-7.002041027	-7.767569747	-3.463373165
203_T0	203	-2.906050937	-5.076267827	-7.785047518	-6.049767648	-6.920366256	-7.659321083	-7.005751137	-6.591562732	-8.261095504	-7.211219973	-6.740144863	-7.05604597	-3.324157144	-7.479663012	-4.813044039	-4.630823083	0.15523936	-5.964970781	-3.550529608	-6.640923625	-5.882551306	-6.2332782	-4.689204012	-5.825943042	-6.700555219	-7.025210045	-7.599943095	-6.828282693	-2.597483348	-2.843433533	-3.578437864	-7.046639344	-6.793959656	-6.323485832	-5.752119691	-6.295521662	-7.066825426	-7.531895266	-4.511449788	-5.985035321	-5.230608701	-3.054171604	-6.575936706	-7.386138141	-5.450651451	-7.107790607	-7.82598914	-3.404906197
203_T2	203	-2.714767899	-5.340778025	-7.559839237	-5.982063656	-6.687080526	-7.883192353	-7.016001468	-6.494663831	-8.294133652	-7.188532599	-6.586739597	-7.100248619	-3.373982287	-7.78194663	-4.883110736	-4.785117527	-0.168895685	-6.08559183	-3.696240552	-6.62370439	-5.95712275	-6.46816742	-4.763115877	-5.78850129	-6.69563343	-6.885570412	-7.541801764	-6.757238601	-2.575794646	-2.895382005	-3.663730273	-6.763708376	-6.837791552	-6.26450868	-5.876259385	-6.44094657	-7.092178741	-8.238515274	-4.641066193	-5.920954527	-5.294376132	-3.09141138	-6.647514884	-7.444338681	-5.545421684	-7.278105689	-7.799864017	-3.457016023
204_T0	204	-2.173091239	-4.774253388	-8.011816742	-5.790559623	-6.259638429	-7.617798216	-6.781759944	-6.539436572	-8.167112153	-6.925216029	-6.46816742	-6.942499503	-2.684637203	-7.182271245	-4.207493971	-4.119253692	0.602715878	-6.027782605	-2.665290088	-6.43176748	-5.582990372	-6.102509382	-3.999316528	-5.417867311	-6.424391285	-6.45276129	-7.425476649	-6.511924938	-1.998239357	-2.240818519	-2.915727463	-6.404606057	-6.899582713	-5.928972879	-5.712361096	-6.27661325	-6.760321769	-7.406813447	-3.784318075	-5.415884439	-4.767744929	-2.305743543	-6.164914389	-7.100248619	-5.248484271	-6.680688312	-7.881470434	-3.164278705
204_T1	204	-2.496278279	-4.790462797	-7.688914518	-5.837159742	-6.499760531	-7.680750796	-6.749990714	-6.409951497	-7.942267313	-6.98732248	-6.49304655	-6.985536735	-2.891025918	-7.402300961	-4.371067982	-4.291850842	0.291947849	-5.650403047	-2.944525864	-6.340015694	-5.698403607	-5.971141716	-4.256931941	-5.479832092	-6.439181619	-6.769914726	-7.474756603	-6.667731372	-2.024603144	-2.425124117	-3.247649117	-6.703116793	-6.433497215	-5.960533796	-5.645435293	-6.025284874	-6.676646585	-7.635190063	-4.138033535	-5.644365516	-4.972596669	-2.597483348	-6.376934152	-6.74912442	-5.105861277	-7.005751137	-7.880001833	-3.04569898
204_T2	204	-3.043732697	-5.99578402	-8.078597982	-6.083650544	-6.793150636	-7.82598914	-7.078782902	-6.918025294	-8.53519595	-7.635895908	-6.892592392	-7.291165567	-3.584267407	-7.656953214	-5.199575218	-4.954517698	-0.468850506	-6.55268149	-4.011910876	-6.887131947	-6.314841787	-6.824469475	-4.976964453	-5.917078057	-6.843129246	-7.156432719	-7.737901378	-6.951321398	-2.803168534	-3.136848245	-3.947315325	-7.099468751	-7.221919632	-6.43176748	-6.291110856	-6.734391578	-7.046639344	-7.914696245	-4.978076155	-6.212520104	-5.504633981	-3.282324861	-6.773052734	-7.66417595	-5.903518682	-7.264942824	-8.0516328	-3.91998796
205_T0	205	-2.267162355	-5.93879862	-7.810456993	-5.909907194	-6.737692767	-8.013531727	-6.988252672	-6.683045101	-8.3000183	-7.23957933	-6.652275294	-7.001221434	-3.211174978	-7.31370978	-4.545547663	-4.605622766	0.207419854	-6.136679705	-3.247649117	-6.657639474	-5.981141933	-6.520238662	-4.662703573	-5.590960235	-6.915592201	-6.927619187	-7.693629609	-6.84928253	-2.234201105	-2.628506783	-3.35375251	-6.699655046	-6.997245042	-6.229766659	-5.935299457	-6.600998776	-7.03396694	-8.23749096	-4.588455139	-5.755752103	-5.223162129	-2.957442008	-6.484030708	-7.452553423	-5.480802898	-7.01993304	-7.705778486	-3.417978747
205_T1	205	-2.66032582	-4.981262629	-8.056784799	-6.089846442	-6.716665172	-7.695898519	-6.983367953	-6.665268276	-8.039761746	-7.124073659	-6.778375822	-7.141985949	-3.089673108	-7.556619781	-4.527551602	-4.404321247	0.142210417	-5.896438566	-3.075315527	-6.645906545	-5.809262871	-6.274156029	-4.428289674	-5.647397355	-6.646750128	-6.690112662	-7.689744121	-6.842364073	-2.12647118	-2.625305681	-3.278539154	-6.846122086	-6.796259708	-6.10660865	-5.626046175	-6.223791212	-7.077124941	-7.761796325	-4.354626401	-5.716292059	-5.026113396	-2.760239982	-6.492152932	-6.813106559	-5.384055547	-7.288045261	-7.803390175	-3.313044056
205_T2	205	-2.66032582	-6.256929455	-7.804130285	-6.127791488	-6.718283565	-8.077736651	-7.140477825	-6.738498019	-8.575953303	-7.224879651	-6.690112662	-7.382357169	-3.527373407	-7.617798216	-4.80746416	-4.874535975	-0.217985724	-6.381261711	-3.621834138	-6.843129246	-6.128768612	-6.707236564	-5.16475372	-5.787631589	-7.059276552	-7.226411454	-7.63723743	-6.945753597	-2.538944356	-2.908301051	-3.707159249	-6.934063565	-7.061579577	-6.670192332	-6.270759806	-6.657028168	-7.160316881	-8.362296523	-4.72748472	-5.925475449	-5.448758173	-3.296795094	-6.614121898	-7.593607845	-5.876259385	-7.304792418	-7.802444284	-3.75661361
206_T0	206	-2.493131392	-5.576508801	-7.357365814	-5.817682462	-6.412541137	-7.796010788	-6.765303003	-6.349047662	-8.357010439	-7.016001468	-6.473300622	-6.771493967	-3.110428131	-6.839311893	-4.48110673	-4.363866636	0.499076685	-5.871557376	-3.22524443	-6.632671998	-5.742790903	-6.30259459	-4.531946498	-5.494531473	-6.515912005	-7.170897271	-7.460454963	-6.721270891	-2.28987644	-2.524785377	-3.385866607	-6.513422718	-6.722045959	-6.00600295	-5.697467991	-6.435135606	-6.998073451	-7.493765239	-4.521767816	-5.733505689	-5.117005788	-2.826892056	-6.389350379	-6.861048182	-5.306628376	-7.135028883	-7.636557603	-3.260837448
206_T1	206	-2.594829546	-6.108266523	-7.71760296	-6.002322766	-6.737692767	-7.921213178	-7.133497824	-6.591562732	-8.056784799	-7.245146651	-6.609247894	-7.113715742	-3.249653886	-7.510366185	-4.705921798	-4.5480255	0.207419854	-6.012467295	-3.320504894	-6.703116793	-5.933523468	-6.412541137	-4.541927243	-5.595746438	-6.750871476	-6.813106559	-7.523933949	-7.052074731	-2.345961338	-2.734963357	-4.115361715	-6.899582713	-7.035694168	-6.228097641	-5.82767874	-6.434374874	-7.204317341	-8.089186323	-4.318404766	-5.848210665	-5.141925196	-2.848249854	-6.539436572	-7.489815599	-5.531831558	-7.252052665	-7.975725075	-3.377225638
207_T0	207	-2.487220537	-4.945819382	-7.61914383	-5.80741328	-6.821143314	-7.84674251	-6.908566233	-6.583375594	-7.918649382	-7.180792305	-6.518492088	-7.089768448	-2.981123049	-7.802444284	-4.467212898	-4.352085153	0.517931908	-5.95712275	-3.187547266	-6.548546653	-5.722234356	-6.142889509	-4.402147709	-5.559952032	-6.674269546	-6.871806772	-7.526212629	-6.744991372	-2.050068642	-2.481698272	-3.209395659	-6.737692767	-6.797146405	-6.144733034	-5.705899943	-6.166810131	-7.03858869	-7.82840389	-4.205200919	-5.768251573	-5.046568478	-2.652792266	-6.430989698	-7.00354296	-5.403399829	-7.113715742	-7.566005668	-3.166214452
207_T1	207	-2.351998966	-5.329373544	-7.806539837	-5.906350348	-6.495535524	-7.89173304	-6.953553673	-6.612541445	-8.190184239	-7.632263482	-6.659924919	-7.028423794	-2.978811363	-7.448860426	-4.482196034	-4.385109029	0.562046418	-5.920089784	-2.983408808	-6.533577093	-5.710473088	-6.341712578	-4.205200919	-5.686858207	-6.628706299	-6.66859428	-7.599943095	-6.978800366	-2.08015346	-2.475786569	-3.923931176	-6.899582713	-6.918780747	-6.053338025	-5.727939372	-6.284093462	-7.181602991	-8.143410546	-4.260478309	-5.783938672	-5.094097531	-2.60320964	-6.506368289	-7.151942646	-5.312842744	-7.032307891	-7.821856572	-3.236673679
207_T2	207	-2.260372134	-5.15508496	-7.720539272	-5.997622274	-6.613314801	-7.566890617	-6.928414094	-6.421182334	-8.478732488	-7.085942402	-6.457162943	-6.823765263	-2.932998641	-7.210439159	-4.431826782	-4.318404766	0.310855711	-5.863852726	-2.930783744	-6.5898792	-5.624139063	-6.326264572	-4.451137207	-5.602709256	-6.795441896	-6.738498019	-7.377750296	-6.690112662	-1.989475464	-2.376848129	-3.193126365	-6.169397422	-6.656306005	-6.07392061	-5.569794284	-6.308406415	-6.825210197	-8.292976217	-4.130448666	-5.548503048	-5.012798011	-2.562025304	-6.324351244	-6.783354819	-5.306628376	-6.902827743	-7.56061029	-3.168071238
208_T0	208	-1.92258609	-5.49663408	-7.343093572	-5.512407924	-6.186703104	-7.808926936	-6.767548747	-6.343200437	-7.876742427	-6.833974688	-6.297381622	-6.875305923	-2.600331887	-7.018350161	-4.089063913	-4.099970562	0.866095898	-5.630754298	-2.652792266	-6.360330195	-5.477816691	-6.203670656	-4.242807635	-5.131678217	-6.437521953	-6.904316812	-7.168598014	-6.458920987	-1.719638327	-2.112844157	-2.893559747	-6.398881226	-6.734391578	-6.03374289	-5.519369656	-6.175494035	-6.628706299	-7.928763511	-4.079507927	-5.241248057	-4.739350117	-2.481698272	-5.992273771	-7.264942824	-5.16475372	-6.69563343	-7.30186652	-3.012885854
208_T1	208	-1.86640591	-4.1442788	-7.446619836	-5.478958071	-6.074828786	-7.481286352	-6.671824337	-6.061954957	-8.121195734	-6.945020761	-6.169397422	-6.534363949	-2.592135591	-7.64742651	-4.098753709	-4.009415186	0.882600853	-5.443633896	-2.608288113	-6.478132337	-5.474849601	-5.840024626	-4.015429479	-5.129574556	-6.649878694	-6.570968772	-7.293413716	-6.545327535	-1.705437207	-2.120094861	-2.906050937	-5.990414864	-6.622925946	-5.684938471	-5.240343655	-6.008909834	-6.709733529	-8.029253219	-4.161308848	-5.459630942	-4.751641365	-2.39481021	-6.149255683	-7.11673475	-4.952494336	-6.818564273	-7.53632955	-2.786534809
208_T2	208	-2.689474549	-6.086552895	-7.801645467	-6.347357873	-6.813830361	-8.016885027	-7.352542653	-6.861806097	-8.707702173	-7.240362036	-6.800895124	-7.134200674	-3.367618891	-7.664969208	-5.170120137	-4.853375049	-0.049736041	-6.296522634	-3.721777701	-6.921173897	-6.11523205	-6.798736087	-4.883110736	-5.725906643	-6.899582713	-6.882483422	-7.519177799	-6.928414094	-2.524785377	-2.886560729	-3.823961283	-6.901199136	-7.115133144	-6.416980449	-6.102509382	-6.827481285	-7.088328663	-8.250306423	-4.811837869	-5.971141716	-5.399317402	-3.065014037	-6.666843578	-7.550418006	-5.750427724	-7.127337611	-7.792673367	-3.651170464
209_T0	209	-2.717543947	-5.666858068	-7.817823036	-6.087231558	-6.978800366	-8.234196945	-7.13969315	-6.809792447	-8.383192156	-7.332088531	-6.738498019	-7.226411454	-3.416328573	-7.724532317	-4.790462797	-4.798221135	-0.076073889	-6.207090536	-3.638052338	-6.728630728	-6.062839378	-6.622925946	-4.836989645	-5.722234356	-6.891056671	-7.148710296	-7.540188756	-7.058445093	-2.541783391	-2.868879455	-3.772668659	-6.782538329	-6.945020761	-6.353506469	-6.012467295	-6.566173494	-7.026836811	-8.163770832	-4.659324899	-5.886148807	-5.286288586	-3.134796089	-6.652275294	-7.552072422	-5.707709179	-7.192080793	-7.82840389	-3.601522363
209_T1	209	-2.102736558	-5.7363758	-7.645759445	-5.716292059	-6.467333314	-8.039761746	-6.699655046	-6.458043584	-8.309168997	-7.266464613	-6.530914835	-6.98732248	-2.873222008	-7.315928781	-4.24865301	-4.251020282	0.517931908	-5.826754625	-2.953511911	-6.441771924	-5.730657611	-6.418705349	-4.234541118	-5.217802599	-6.620628178	-6.875305923	-7.467223174	-6.740144863	-1.961840896	-2.283007775	-3.004846883	-6.657639474	-6.75797816	-5.902630588	-5.718465186	-6.238634007	-6.959519062	-8.146541216	-4.241699094	-5.464752508	-4.924917743	-2.490141682	-6.27987406	-7.373117025	-5.436832031	-6.965015713	-7.681533267	-3.168071238
209_T2	209	-3.099727923	-5.130609185	-8.176055087	-5.994044794	-6.53266038	-7.591303693	-7.018350161	-6.53180064	-8.119353334	-7.346213879	-6.747429722	-7.092178741	-3.425880099	-7.599943095	-4.972596669	-4.717056555	-0.194392114	-6.062839378	-3.734075943	-6.726966392	-5.894553036	-6.22906246	-4.713764323	-5.716292059	-6.861806097	-7.083544778	-7.552875614	-6.945020761	-2.586542312	-2.968152511	-3.800201405	-6.815426266	-6.752469909	-6.347357873	-5.791493812	-6.291110856	-7.080349721	-8.198039511	-4.705921798	-5.910830643	-5.386080992	-3.207657126	-6.470795799	-7.330531527	-5.563021534	-7.170049105	-7.786054071	-3.54431479
210_T0	210	-2.006089723	-4.334417937	-7.355845176	-5.489496295	-6.36520528	-7.489033173	-6.828282693	-6.193253416	-8.133511879	-6.95052836	-6.317524707	-6.628706299	-2.796226036	-7.202629278	-4.353279212	-4.24865301	0.517931908	-5.63437285	-2.893559747	-6.422058505	-5.574725921	-6.056791708	-4.259144482	-5.236106737	-6.558599773	-6.801826311	-7.465671907	-6.643528314	-1.965703863	-2.376848129	-3.09770053	-6.148461845	-6.422834994	-5.731534945	-5.409840607	-5.982063656	-7.030042867	-8.294133652	-4.280057832	-5.663867729	-4.958454291	-2.594829546	-6.251881808	-6.998073451	-5.178703917	-6.891056671	-7.719801316	-2.963983578
210_T1	210	-2.144760704	-8.314191047	-7.813045702	-5.839060577	-6.698033687	-7.84527728	-6.82286764	-6.55268149	-8.287264612	-7.248144416	-6.538565991	-7.115133144	-2.862445308	-7.439170476	-4.187180852	-4.179873709	0.478312015	-6.044194279	-2.800789323	-6.484030708	-5.624139063	-6.409951497	-4.254582903	-5.636413375	-6.255229873	-6.635099202	-7.566890617	-6.767548747	-1.977040261	-2.214127047	-3.060690447	-7.007359213	-6.944181246	-6.074828786	-5.740045713	-6.426905758	-6.932330205	-7.498558034	-3.887596607	-5.506452247	-5.016063112	-2.33092129	-6.289388645	-7.534732576	-5.380306401	-6.914030316	-7.884755385	-3.164278705
210_T2	210	-2.783880945	-6.215273464	-8.056784799	-6.016039998	-7.134200674	-8.558655901	-7.420783066	-6.981027595	-8.422217802	-7.432731317	-6.986436166	-7.321879776	-3.607606187	-7.912232068	-5.032422025	-5.02712129	-0.309491754	-6.475793892	-3.82259134	-7.104001025	-6.252708824	-6.999725533	-5.183804306	-5.817682462	-6.919641484	-7.243566099	-7.528009576	-7.231054159	-2.667577199	-3.035417819	-3.769538462	-7.015190275	-7.274254435	-6.457162943	-6.44094657	-6.891056671	-7.284140548	-8.215750859	-5.097038443	-6.10660865	-5.478958071	-3.38242911	-6.742545261	-7.704336581	-5.928051753	-7.335940179	-7.797430178	-3.930612274
211_T0	211	-2.714767899	-5.68010761	-7.740342839	-6.160526384	-6.965907322	-8.296632366	-7.024349139	-6.869486998	-8.622395094	-7.421503858	-6.740993868	-7.113715742	-3.362770551	-7.433461501	-4.970275524	-4.632009812	-0.021866479	-6.164914389	-3.566701847	-6.808126891	-6.204544873	-6.601809818	-4.992107207	-5.792513811	-7.124984116	-6.984754086	-7.521323827	-6.828282693	-2.522257038	-2.838843484	-3.732629807	-6.617299892	-7.201075695	-6.324351244	-6.202900856	-6.626050064	-7.097779018	-7.799132276	-4.761860962	-5.854592899	-5.35516974	-3.110428131	-6.648265661	-7.662565997	-5.633442795	-6.971775806	-7.63723743	-3.696240552
211_T1	211	-2.064893043	-4.946920623	-7.616944265	-5.936146155	-6.692399566	-7.948861633	-6.85727773	-6.578369579	-8.445129027	-7.109433205	-6.446017383	-7.013039297	-2.953511911	-7.345409827	-4.546767572	-4.424805258	0.291947849	-6.10919008	-3.043732697	-6.683849765	-5.645435293	-6.323485832	-4.393813528	-5.611919843	-6.779324317	-6.721270891	-7.31298411	-6.593289082	-2.016849988	-2.333958281	-3.260837448	-6.165906361	-7.004265316	-5.972068899	-5.798230469	-6.557762578	-6.904316812	-7.474756603	-4.382698641	-5.59776004	-5.10347128	-2.633964341	-6.352607307	-7.28575189	-5.294376132	-7.000590006	-7.727508923	-3.280421865
211_T2	211	-2.712235921	-5.612865982	-7.881470434	-6.107463511	-6.70888454	-8.0516328	-7.135706139	-6.640923625	-8.304554666	-7.217456003	-6.780178438	-7.208100574	-3.242050165	-7.737077112	-4.712789242	-4.705921798	-0.063304931	-6.21336989	-3.453658099	-6.815426266	-6.078269444	-6.609999312	-4.694552011	-5.818578673	-6.951321398	-6.990346794	-7.769915739	-7.059276552	-2.370264972	-2.824266915	-3.517935192	-6.905181279	-6.966694354	-6.35530602	-5.998531095	-6.480649852	-7.196531378	-8.415339081	-4.648621203	-5.978332504	-5.325332901	-2.966035189	-6.574448686	-7.479663012	-5.615716429	-7.43765778	-8.185110499	-3.408300357
212_T0	212	-2.309149678	-4.785117527	-7.611233188	-5.660900639	-6.402192716	-7.201793954	-6.706431632	-6.334808382	-7.931417361	-7.01993304	-6.349047662	-6.850836554	-2.875271806	-7.341531366	-4.334417937	-4.162655586	0.647441959	-5.609074875	-2.924432831	-6.360330195	-5.613782371	-5.951124858	-4.171412856	-5.304466609	-6.382814714	-6.535252344	-7.369562135	-6.595922035	-1.989475464	-2.443363423	-3.211174978	-6.723727462	-6.564555949	-5.761691008	-5.433849315	-6.027782605	-6.636781326	-7.442173261	-4.07444085	-5.532735373	-4.829993126	-2.502572693	-6.480649852	-6.991098571	-5.179697874	-6.821987263	-7.640467419	-3.006954281
212_T1	212	-2.510872268	-5.551435091	-7.75286431	-6.024375281	-6.614895465	-7.78194663	-6.944181246	-6.5898792	-7.829302777	-7.232596975	-6.679141043	-7.154204341	-3.089673108	-7.447344176	-4.588455139	-4.529696787	0.142210417	-5.932613545	-3.079241529	-6.557041213	-5.772777828	-6.358416459	-4.347406671	-5.655263349	-6.389350379	-6.563078443	-7.532692625	-6.863479159	-2.240818519	-2.614036195	-3.336586348	-6.810706668	-6.91169835	-5.864783705	-5.746421642	-6.284913917	-7.14652718	-7.996336968	-4.330582348	-5.719447208	-5.151804147	-2.652792266	-6.400545856	-7.426278158	-5.403399829	-7.060729197	-7.819363261	-3.278539154
212_T2	212	-3.282324861	-5.501582864	-8.312992441	-6.256124843	-6.967411918	-8.049745421	-7.256502858	-6.941716361	-8.613641608	-7.441417694	-6.91101978	-7.231054159	-3.652566192	-7.790051206	-5.20253259	-4.914030491	-0.558942361	-6.23151187	-4.162655586	-6.932330205	-6.094372916	-6.585811762	-5.213191326	-6.004092165	-7.049651772	-7.343882862	-7.634402011	-7.168598014	-2.946719951	-3.196827827	-3.833460777	-7.039336554	-6.914728062	-6.722045959	-6.0312302	-6.678290575	-7.383076518	-8.221074282	-4.963841833	-6.242154197	-5.453724695	-3.525793072	-6.918780747	-7.559839237	-5.813949283	-7.245146651	-8.490503414	-3.754000389
213_T0	213	-1.832963486	-4.80746416	-7.567577493	-5.408811952	-6.227232794	-7.686482019	-6.548546653	-6.208777108	-8.159930428	-6.698866696	-6.167722085	-6.772195762	-2.502572693	-7.03396694	-4.124242092	-3.937032334	1.016471908	-5.560910953	-2.416075579	-6.420437543	-5.33869405	-6.08819384	-4.192075616	-5.032422025	-6.395389024	-6.323485832	-7.11673475	-6.266473745	-1.700430894	-2.045956389	-2.953511911	-6.262904173	-6.443427097	-5.910830643	-5.336618363	-5.993129994	-6.553585791	-6.662001236	-3.649616658	-5.238169754	-4.552550369	-2.186167401	-6.083650544	-6.9896984	-5.025050295	-6.626050064	-7.643535874	-2.783880945
213_T1	213	-2.502572693	-5.974722849	-8.114736412	-6.445154615	-6.953553673	-8.04703266	-7.096105963	-6.665268276	-8.452024371	-7.401667656	-6.891866326	-7.131250093	-3.277012673	-7.876742427	-4.707200881	-4.75390942	-0.034940115	-6.43176748	-3.391003119	-6.886427671	-6.010809738	-6.613314801	-4.669345878	-5.915469991	-6.710532372	-6.942499503	-7.90290859	-7.014407473	-2.355340838	-2.720500641	-3.142363409	-7.07797744	-7.176056734	-6.219447543	-6.15005284	-6.727824063	-7.15573581	-8.204161524	-4.511449788	-5.782248638	-5.302484501	-2.796226036	-6.540316102	-7.562192315	-5.793417724	-7.198847596	-8.004328762	-3.53494112
213_T2	213	-2.60320964	-6.24657266	-7.66573896	-6.722825446	-6.737692767	-8.188144716	-7.319593294	-6.735229446	-8.249178214	-7.510366185	-6.825834679	-7.081991283	-3.46828653	-7.578702906	-4.855508409	-4.941412711	-0.194392114	-6.363698552	-3.649616658	-6.990346794	-6.298195183	-6.793150636	-4.886455773	-5.875314382	-7.18393579	-7.367347933	-7.684855309	-7.183094874	-2.631069647	-2.821953463	-3.389387258	-6.965907322	-7.162738148	-6.383646655	-6.247516817	-6.769201179	-7.119998592	-7.987461598	-5.077378425	-7.390621917	-5.367876109	-3.209395659	-6.903618911	-7.604886741	-5.979299887	-7.330531527	-8.008375157	-3.67624893
214_T0	214	-1.657930733	-4.441859983	-6.853986633	-5.077378425	-6.207883699	-7.104001025	-6.321929869	-5.603656165	-7.869372745	-6.44094657	-5.835105046	-6.399720576	-2.260372134	-7.005045824	-3.769538462	-3.724786387	1.215742708	-5.238169754	-2.137222766	-5.832227196	-4.949285451	-5.477816691	-3.614036866	-4.842416655	-6.092508978	-6.348213215	-7.031540367	-6.105662214	-1.432696138	-1.820438591	-2.727740483	-6.182388023	-5.959775691	-5.274097036	-4.895378092	-5.459630942	-6.256929455	-7.070017151	-3.499312359	-4.972596669	-4.315981157	-1.870660564	-5.740045713	-6.758781322	-4.602246204	-6.478973625	-7.315172053	-2.355340838
215_T0	215	-2.247326286	-5.588225127	-7.650482377	-6.111080564	-6.766782646	-8.090156751	-7.071551271	-6.44757859	-8.651972941	-7.293413716	-6.576729955	-7.25815261	-3.227274982	-7.428892679	-4.460346135	-4.513899829	0.222308445	-5.957993227	-3.189511273	-6.542837063	-5.820516763	-6.463851294	-4.538329458	-6.028671557	-6.649036191	-6.863479159	-7.475605583	-7.017604752	-2.443363423	-2.727740483	-3.53494112	-6.468977135	-6.896450705	-6.123390068	-5.987784661	-6.311963969	-7.013039297	-8.063687955	-4.543207517	-5.636413375	-5.20253259	-2.737365826	-6.45007577	-7.369562135	-5.416870336	-7.190728199	-7.700416797	-3.443557878
216_T0	216	-3.218084663	-6.576729955	-8.21680066	-6.195873391	-7.056848978	-8.3000183	-7.287225043	-7.026002991	-8.391035559	-7.632263482	-7.028423794	-7.511088484	-3.751073309	-7.636557603	-5.10911927	-5.106969393	-0.518264298	-6.582592961	-4.301222524	-7.049651772	-6.297381622	-6.807203029	-5.131678217	-6.134644418	-7.046639344	-7.135028883	-8.039761746	-7.137233136	-3.027341187	-3.291630323	-3.880832526	-7.306411709	-7.24444085	-6.551919814	-6.318389209	-7.005751137	-7.063202118	-7.989174108	-4.919705147	-6.038728074	-5.608213767	-3.457016023	-6.839311893	-7.693629609	-6.098763474	-7.518329017	-8.331836059	-3.999316528
216_T1	216	-2.976515164	-5.886148807	-8.107530501	-6.316658253	-7.104838368	-7.927078963	-7.311555941	-7.002041027	-8.183078097	-7.519892724	-7.03396694	-7.400890467	-3.607606187	-7.733983053	-5.095035529	-5.028116924	-0.438689179	-6.614121898	-3.899501266	-7.045019224	-6.166810131	-6.792318671	-4.963841833	-6.202077608	-6.849994995	-6.977907642	-7.895077039	-7.271258923	-2.762799791	-3.134796089	-3.768205139	-7.119998592	-7.272010204	-6.58921027	-6.31928368	-6.929203537	-7.221919632	-8.017733796	-4.627250376	-6.234183009	-5.569794284	-3.196827827	-6.81224163	-7.791772235	-5.914602922	-7.338394117	-8.335578071	-4.005542363
216_T2	216	-3.099727923	-6.250192257	-7.799132276	-6.494663831	-7.009833578	-8.331836059	-7.152754222	-7.095249861	-7.908898701	-7.516890971	-6.776890618	-7.415272163	-3.62799566	-8.025710185	-5.105861277	-5.034764239	-0.343111003	-6.504719124	-3.999316528	-7.045822956	-6.359449975	-6.770735262	-5.206703316	-5.793417724	-7.218987478	-7.47634303	-7.636557603	-7.14119925	-2.655250656	-3.112653681	-3.872869165	-7.135706139	-7.185425035	-6.506368289	-6.371937602	-6.769201179	-7.193471901	-8.016885027	-5.154099189	-6.068319122	-5.439749243	-3.471401955	-6.792318671	-7.606545114	-5.959775691	-7.300378674	-7.956245564	-4.008257247
217_T0	217	-2.550599515	-5.639574541	-7.345409827	-5.885262917	-6.791586041	-7.625908864	-7.022915699	-6.509427136	-8.143410546	-6.888774355	-6.643528314	-7.089768448	-3.370811464	-7.652144174	-4.717056555	-4.728584356	0.049182532	-5.968215876	-3.380765773	-6.661033577	-5.900176166	-6.565287968	-4.601019575	-5.780451933	-6.938554942	-7.001221434	-7.625137479	-6.967411918	-2.428568025	-2.84089849	-3.478953347	-6.784000715	-6.955835278	-6.020482207	-5.856268784	-6.380434804	-7.089099624	-8.121195734	-4.750458481	-5.846516377	-5.322017567	-3.087524966	-6.45191026	-7.030803776	-5.538841862	-7.080349721	-7.599943095	-3.472938272
217_T1	217	-2.361114105	-5.438796231	-7.749762403	-5.85922924	-6.644331396	-7.806539837	-6.827481285	-6.598458693	-8.167112153	-7.070017151	-6.562335737	-6.969150836	-2.998601679	-7.343093572	-4.475247798	-4.407693776	0.238804224	-6.052451978	-3.027341187	-6.494663831	-5.773756214	-6.27987406	-4.531946498	-5.595746438	-6.484790475	-6.757238601	-7.549667233	-6.766782646	-2.061238361	-2.440552735	-3.168071238	-6.787426259	-6.808126891	-6.132146382	-5.840024626	-6.328750801	-6.715169605	-7.738719275	-4.175041626	-5.855461193	-5.133625505	-2.578623706	-6.341712578	-7.085020177	-5.578346738	-6.942499503	-7.810456993	-3.195072061
217_T2	217	-2.130248893	-5.753954044	-7.485126052	-5.818578673	-6.544496437	-8.205149979	-6.984754086	-6.511924938	-8.186151979	-7.353429997	-6.430989698	-6.935522366	-2.970354136	-7.401667656	-4.606791162	-4.437283767	0.191232651	-6.002322766	-3.136848245	-6.673401455	-5.817682462	-6.371937602	-4.420215881	-5.392171686	-6.871806772	-7.081991283	-7.856464633	-6.664415122	-2.165523499	-2.475786569	-3.251511893	-6.427796202	-6.844745576	-6.089048747	-5.847340593	-6.458920987	-6.991975497	-8.207226897	-4.561493077	-5.725906643	-5.185809199	-2.75001304	-6.379486472	-7.399319533	-5.527952237	-6.923653232	-7.544243535	-3.257393745
218_T0	218	-1.746920106	-3.521075987	-7.311555941	-5.780451933	-6.502158343	-7.428046936	-6.778375822	-6.343200437	-8.149495468	-6.877023586	-6.277482247	-6.813106559	-2.712235921	-7.274994064	-4.423739725	-4.069602369	0.731706943	-5.546409388	-2.677169007	-6.357648515	-5.504633981	-6.129548369	-4.262817564	-5.22000121	-6.600998776	-6.788192722	-7.250581105	-6.685426884	-1.862893949	-2.293295371	-2.955416889	-5.737206749	-6.55268149	-5.789570725	-5.509373624	-6.110097918	-7.017604752	-8.168070018	-4.201709563	-5.531831558	-4.811837869	-2.510872268	-6.342500291	-7.002041027	-5.02712129	-6.810706668	-7.44814484	-2.928456899
218_T1	218	-1.621775677	-5.321094006	-7.083544778	-5.394170732	-6.27987406	-7.87019551	-6.630259281	-5.969153347	-7.737901378	-6.759573199	-5.906350348	-6.682382834	-2.416075579	-7.255750202	-3.857013637	-3.862539043	1.11586836	-5.363025619	-2.197217329	-6.10919008	-5.323131545	-5.983020507	-4.006983812	-5.112620759	-6.376934152	-6.55268149	-7.145766837	-6.243054897	-1.680383094	-1.846236801	-2.487220537	-5.966641416	-6.444275362	-5.626046175	-5.329373544	-5.82767874	-6.43176748	-7.207255519	-3.814637789	-5.04549274	-4.43957709	-2.162291793	-5.936964759	-7.009833578	-4.669345878	-6.591562732	-7.428892679	-2.578623706
218_T2	218	-2.23760988	-5.523995977	-8.017733796	-6.012467295	-6.707951883	-7.737077112	-6.948122586	-6.667731372	-8.244994227	-7.177693335	-6.760321769	-7.302606807	-2.901926036	-7.444338681	-4.595403572	-4.424805258	0.274289095	-6.261334068	-3.008923377	-6.804958282	-5.81674981	-6.556128932	-4.551449631	-5.616644088	-6.74430286	-6.715910801	-7.666560074	-6.893382434	-2.102736558	-2.434444507	-3.039786005	-6.846922908	-7.044329289	-6.441771924	-5.99578402	-6.503090547	-7.026002991	-7.765939852	-4.189353366	-5.787631589	-4.974655322	-2.636865338	-6.580107178	-7.627453959	-5.571741505	-6.949753437	-7.939521925	-3.303956697
219_T1	219	-2.23760988	-5.781323201	-7.74819451	-6.219447543	-6.627804955	-8.049745421	-7.165803333	-6.568606885	-8.405939864	-7.332937876	-6.596929082	-7.099468751	-3.054171604	-7.601625958	-4.431826782	-4.535169716	0.191232651	-6.113730029	-3.062646643	-6.837791552	-5.897394808	-6.581714302	-4.659324899	-5.647397355	-6.998073451	-7.327394214	-7.629022301	-6.749990714	-2.182851212	-2.484205558	-3.108573607	-6.611747449	-7.034873278	-6.337338622	-5.954987016	-6.45276129	-7.062355498	-7.764309967	-4.467212898	-5.784878685	-5.137773671	-2.888711654	-6.477394004	-7.427207337	-5.529915995	-7.042672839	-7.638889026	-3.275556865
219_T2	219	-2.762799791	-5.964970781	-8.12506049	-6.341712578	-6.693916226	-8.269885825	-7.096926626	-6.867352043	-8.581569273	-7.576991251	-6.704802797	-7.30914183	-3.599901337	-7.479663012	-4.983189255	-5.016063112	-0.398756134	-6.347357873	-3.793617821	-6.902073087	-6.165906361	-6.650697641	-4.860840367	-6.117215452	-6.806449376	-7.120798251	-7.700416797	-7.123311152	-2.955416889	-3.012885854	-3.868970493	-6.683849765	-7.176056734	-6.344826612	-6.072071626	-6.715910801	-6.912475896	-8.301201147	-4.905062338	-6.069178903	-5.579244144	-3.218084663	-6.73205389	-7.611909858	-5.802802243	-7.015190275	-8.176055087	-3.801601515
220_T0	220	-2.134014048	-4.240530481	-7.668071629	-6.402192716	-6.825834679	-7.863561799	-7.18393579	-6.609999312	-8.410645314	-7.052074731	-6.61098096	-7.132755715	-3.195072061	-7.482904365	-4.60786255	-4.708307166	0.238804224	-6.11457191	-3.150321731	-6.680688312	-5.832227196	-6.641859635	-4.729986713	-5.64046031	-6.853986633	-6.787426259	-7.418501649	-6.904316812	-2.349025721	-2.631069647	-3.357434898	-5.870682134	-6.977233093	-6.303365127	-5.889870979	-6.49304655	-7.044329289	-7.525455193	-4.380264037	-5.602709256	-5.180594988	-2.891025918	-6.438319361	-7.317455081	-5.599648927	-7.063202118	-7.809682333	-3.453658099
220_T1	220	-1.790310006	-5.201487612	-7.368831724	-5.696612489	-6.374519049	-7.998052469	-6.784822118	-6.247516817	-8.333123382	-6.9896984	-6.349892965	-6.816959303	-2.66272355	-7.326574008	-4.291850842	-4.260478309	0.602715878	-5.920954527	-2.550599515	-6.491389831	-5.511403137	-6.183295508	-4.194448331	-5.451682025	-6.600998776	-6.433497215	-7.513241421	-6.505533035	-1.811681463	-2.162291793	-3.035417819	-6.185011111	-6.802660948	-5.925475449	-5.643334341	-6.179135921	-6.927619187	-7.544243535	-4.068220744	-5.396249131	-4.773039058	-2.351998966	-6.23151187	-7.180004493	-5.048593829	-6.861806097	-7.547422482	-2.913129191
220_T2	220	-3.01486031	-5.361260399	-7.899588654	-6.018765972	-6.719033669	-7.912232068	-7.105563829	-6.611747449	-8.206161085	-7.298866222	-6.614121898	-7.10260767	-3.471401955	-7.489033173	-4.876617207	-4.750458481	-0.182026881	-6.104067632	-3.693011331	-6.590747143	-5.99578402	-6.343973628	-4.791738792	-5.852051786	-6.811417072	-6.800127929	-7.755158953	-6.93145065	-2.647555453	-3.016654057	-3.759153164	-6.683849765	-6.882483422	-6.227232794	-5.842722174	-6.493887998	-7.227902774	-8.067122086	-4.805259589	-6.083650544	-5.393169264	-3.189511273	-6.779324317	-7.351878565	-5.613782371	-7.207255519	-8.003465961	-3.606053557
221_T0	221	-1.969713315	-5.078387228	-7.501775422	-5.46790022	-6.234183009	-7.529404388	-6.750871476	-6.371937602	-7.904661133	-6.743415535	-6.347357873	-6.965015713	-2.644529983	-6.925987847	-4.270368681	-4.052628587	0.712292737	-5.775454369	-2.594829546	-6.380434804	-5.440692457	-6.238634007	-4.096261776	-4.995540201	-6.311026427	-6.435976849	-7.263447954	-6.41606684	-1.874511636	-2.193230887	-3.021421188	-6.321929869	-6.639338774	-5.622350476	-5.590960235	-6.133772078	-6.653075734	-7.081991283	-4.035258548	-5.387222994	-4.5765555	-2.407786486	-6.204544873	-7.197270478	-5.121412502	-6.690854224	-7.552072422	-2.974717905
221_T1	221	-1.705437207	-5.270940929	-7.383883746	-5.49663408	-6.300920553	-7.972442533	-6.925216029	-6.164914389	-8.267606237	-6.671028629	-6.08819384	-6.575936706	-2.50535838	-7.251339324	-3.823961283	-4.005542363	0.866095898	-5.486647109	-2.286176981	-6.311026427	-5.352182144	-5.848210665	-4.062053762	-5.125436466	-6.170168896	-6.715169605	-7.150295545	-6.467333314	-1.631024133	-2.001912807	-2.600331887	-6.255229873	-6.480649852	-5.740045713	-5.248484271	-6.06544192	-6.565287968	-7.297281274	-3.948584904	-5.419781701	-4.594244939	-2.173091239	-6.111080564	-7.041825815	-4.840188297	-6.740144863	-7.322663792	-2.657538945
221_T2	221	-2.251172544	-5.781323201	-7.443653931	-5.794294255	-6.501372135	-7.882364535	-7.024349139	-6.614121898	-7.990999312	-7.272010204	-6.656306005	-6.876121517	-3.103088627	-7.461158821	-4.575461964	-4.51610011	0.207419854	-5.959775691	-3.023357095	-6.527620881	-5.851068274	-6.45191026	-4.488239833	-5.643334341	-6.816158432	-6.87439647	-7.459735848	-6.908566233	-2.134014048	-2.535765945	-3.313044056	-6.586739597	-6.894206168	-6.104067632	-5.869590321	-6.41786899	-7.043415881	-8.010080338	-4.624937271	-5.762673735	-5.196370468	-2.682273306	-6.406386768	-7.344602748	-5.448758173	-7.1280509	-7.7161465	-3.331006814
222_T0	222	-1.850438797	-5.600605748	-7.326574008	-5.379342571	-6.036337195	-7.702765227	-6.516773324	-6.122481119	-7.774693753	-6.465604616	-6.243915499	-6.625363998	-2.510872268	-7.119299389	-3.98926261	-3.993042493	1.086637762	-5.559952032	-2.457769128	-6.056049418	-5.348125245	-6.079229571	-4.045706908	-5.072217341	-6.200293645	-6.382073105	-7.31298411	-6.520904312	-1.571083557	-1.998239357	-2.880029221	-6.40387811	-6.541089166	-5.757663208	-5.259176495	-6.001243367	-6.340886264	-7.905469363	-3.84693466	-5.309612403	-4.549126291	-2.189481545	-6.007869312	-7.022915699	-4.862981953	-6.669387943	-7.488250047	-2.819809715
222_T1	222	-2.137222766	-5.810140711	-7.524659877	-5.843722874	-6.771493967	-8.095681845	-6.996521998	-6.490598836	-8.519043218	-7.147334729	-6.478973625	-7.037137685	-3.031244575	-7.449575159	-4.342401415	-4.32171948	0.398051854	-6.104868129	-3.008923377	-6.685426884	-5.971141716	-6.364550642	-4.656936662	-5.374174007	-6.788192722	-7.205776185	-7.44814484	-6.632671998	-1.973417838	-2.452236863	-3.079241529	-6.46816742	-7.129676456	-6.347357873	-5.75490608	-6.530914835	-7.121639514	-8.136161456	-4.407693776	-5.590960235	-5.080370464	-2.913129191	-6.469863687	-7.395433464	-5.335531428	-7.205052116	-7.90290859	-3.257393745
222_T2	222	-2.116433652	-5.809262871	-7.555178337	-5.465796845	-6.354287346	-7.766744755	-6.921173897	-6.545327535	-8.147417458	-6.983367953	-6.364550642	-6.784000715	-3.016654057	-7.403698021	-4.378129894	-4.470798856	0.310855711	-6.0295363	-3.103088627	-6.593289082	-5.910830643	-6.444275362	-4.382698641	-5.488571248	-6.657639474	-6.965907322	-7.33130603	-6.715910801	-2.053647478	-2.457769128	-3.062646643	-6.481512994	-6.787426259	-5.921887821	-5.745532367	-6.55268149	-6.838536365	-7.37609061	-4.48456526	-5.689753882	-4.984508036	-2.727740483	-6.31579313	-7.36039111	-5.459630942	-6.842364073	-7.578702906	-3.238590391
223_T0	223	-2.730178818	-6.138405859	-7.720539272	-5.951124858	-6.851654907	-7.86849295	-7.128891087	-6.804138295	-8.183078097	-7.221919632	-6.684627533	-7.225691893	-3.387701593	-7.511788577	-4.907156904	-4.666103305	0.006079841	-6.268125173	-3.500650288	-6.826653626	-6.035440049	-6.575147016	-4.682177449	-5.796376327	-6.902073087	-6.836196848	-7.707437183	-6.856424922	-2.5563343	-2.942040968	-3.677592058	-6.916346028	-7.108547678	-6.253511841	-5.972876484	-6.609247894	-6.854690917	-7.679925662	-4.464785549	-5.975583324	-5.239202374	-3.010882531	-6.539436572	-7.31882792	-5.691626394	-7.015190275	-7.885529317	-3.551966175
223_T1	223	-2.513503208	-5.194351567	-8.121195734	-5.865763183	-6.841660598	-7.686482019	-7.090529678	-6.669387943	-8.240746621	-7.428892679	-6.580969411	-6.954263909	-3.012885854	-7.28575189	-4.520717396	-4.318404766	0.173851448	-6.11523205	-3.016654057	-6.416980449	-5.801975659	-6.303365127	-4.035258548	-5.600605748	-6.482263389	-6.657028168	-7.638106056	-6.88405165	-2.193230887	-2.452236863	-3.108573607	-6.678290575	-6.858035089	-5.768251573	-5.78850129	-6.151047615	-6.87439647	-8.215750859	-4.044508688	-5.714211832	-5.036941791	-2.490141682	-6.571953242	-7.315928781	-5.274097036	-7.007359213	-7.962194609	-3.331006814
223_T2	223	-3.03750849	-5.543542924	-7.688089403	-6.167722085	-6.672592223	-8.102965779	-7.252828955	-6.666843578	-8.669641166	-7.388342327	-6.767548747	-7.05604597	-3.587229205	-7.512509753	-5.175776024	-4.90174723	-0.409998585	-6.125999495	-3.963198118	-6.750871476	-6.123390068	-6.513422718	-4.938094627	-5.839060577	-6.981027595	-7.268773898	-7.651285143	-6.945020761	-2.739634923	-3.17416515	-3.765561981	-6.763708376	-6.86805921	-6.303365127	-6.090626443	-6.537829874	-7.194236163	-7.698795979	-4.956437481	-5.998531095	-5.59776004	-3.305787616	-6.640923625	-7.402994787	-5.657175246	-7.298028321	-7.896912443	-3.752712434
224_T0	224	-1.503605577	-5.016063112	-7.429731228	-5.547481742	-6.052451978	-7.439898646	-6.283296415	-5.862978566	-8.031078979	-6.738498019	-6.070184373	-6.650697641	-2.457769128	-6.595102722	-3.677592058	-3.781769056	1.215742708	-5.500607725	-2.179605716	-6.197625868	-5.118161932	-5.789570725	-3.90869095	-5.144260133	-6.044194279	-5.954987016	-6.981858459	-6.401297179	-1.586263696	-1.882910675	-2.684637203	-5.985847244	-6.342500291	-5.797330993	-5.171294757	-5.821389724	-6.398881226	-7.957915454	-3.62799566	-4.617063221	-4.504331264	-2.016849988	-5.798230469	-6.798736087	-4.73365846	-6.378627593	-6.95052836	-2.644529983
224_T1	224	-2.655250656	-6.132146382	-8.089186323	-6.104067632	-6.632671998	-7.956245564	-7.15573581	-6.640923625	-8.368647298	-7.369562135	-6.856424922	-7.200330768	-3.291630323	-7.614557907	-4.702479628	-4.755175577	-0.182026881	-6.284093462	-3.482023691	-6.965015713	-5.990414864	-6.566173494	-4.791738792	-5.891777156	-6.751723597	-6.858772476	-7.729099639	-6.901199136	-2.538944356	-2.819809715	-3.499312359	-6.952144871	-7.081142353	-6.405532519	-5.947733599	-6.691613342	-7.286546257	-8.115565825	-4.632009812	-5.901054563	-5.323131545	-2.937494916	-6.46062603	-7.41006409	-5.795320518	-7.234888878	-7.974855114	-3.58576227
224_T2	224	-2.524785377	-6.145569145	-7.760076742	-6.026935262	-6.992781872	-8.058502674	-6.915592201	-6.626985188	-8.024017899	-6.923653232	-6.707951883	-7.148710296	-3.273592173	-7.424710587	-4.667174199	-4.662703573	0.006079841	-6.25101477	-3.460324726	-6.716665172	-6.014397226	-6.690112662	-4.765514673	-5.764562174	-6.619885185	-6.837791552	-7.441417694	-6.76838718	-2.234201105	-2.720500641	-3.488441541	-6.965015713	-6.962788556	-6.295521662	-5.99578402	-6.645906545	-7.052074731	-7.60407425	-4.501933051	-5.778536007	-5.291587717	-2.880029221	-6.487181861	-7.427207337	-5.68010761	-6.9896984	-7.809682333	-3.584267407
225_T0	225	-2.214127047	-5.392171686	-7.675949002	-6.125999495	-6.730271627	-7.852444594	-7.042672839	-6.653075734	-8.804995395	-6.865915036	-6.679141043	-7.174588433	-3.234955507	-7.553623731	-4.791738792	-4.700218989	0.142210417	-6.138405859	-3.38242911	-6.7039843	-5.992273771	-6.619885185	-4.569717447	-5.966641416	-7.066825426	-6.807203029	-7.707437183	-6.833182485	-2.23760988	-2.642057519	-3.545973171	-6.419631828	-7.058445093	-6.295521662	-5.987784661	-6.551019552	-6.977907642	-8.083906385	-4.531946498	-5.750427724	-5.263512879	-2.744778003	-6.595102722	-7.41941431	-5.618381934	-7.119299389	-7.632263482	-3.483573218
225_T1	225	-1.890991879	-5.590006752	-7.541801764	-5.478958071	-6.422834994	-7.68568155	-6.454493378	-6.322710612	-8.136161456	-6.598458693	-6.189842719	-6.760321769	-2.644529983	-7.356647286	-3.886259201	-3.975452079	0.602715878	-5.621314757	-2.487220537	-6.473300622	-5.501582864	-5.945128103	-3.991764882	-5.117005788	-6.101533353	-6.281537149	-7.315928781	-6.41606684	-1.733504179	-2.068876622	-2.757693735	-6.46816742	-6.587570432	-5.503634596	-5.325332901	-6.172810981	-6.767548747	-7.504909674	-3.802975486	-5.23290869	-4.571923358	-2.116433652	-6.123390068	-7.303295781	-5.073263433	-6.520238662	-7.538547622	-2.773452242
225_T2	225	-2.099049946	-5.2285712	-7.892582968	-5.950346703	-6.753330083	-8.010839905	-6.875305923	-6.564555949	-8.317956649	-6.976489481	-6.558599773	-6.952144871	-2.852777188	-7.497052452	-4.412080002	-4.307642119	0.380152472	-6.082746139	-2.786534809	-6.658269584	-5.735458935	-6.321929869	-4.319455573	-5.530911	-6.615722567	-6.477394004	-7.58192411	-6.866644645	-1.92258609	-2.27996636	-3.172161447	-6.594229101	-7.063202118	-6.08819384	-5.789570725	-6.45276129	-6.858772476	-7.711399603	-4.009415186	-5.687791106	-4.864249187	-2.446613166	-6.322710612	-7.389951271	-5.302484501	-6.984055886	-8.021310855	-3.138837782
226_T0	226	-2.364337542	-5.473850238	-7.688914518	-6.005006111	-6.70888454	-7.71760296	-7.145766837	-6.81224163	-7.972442533	-7.324160348	-6.694803717	-7.181602991	-3.101354197	-7.479663012	-4.795891724	-4.647451715	0.380152472	-6.301871486	-3.35375251	-6.809792447	-5.975583324	-6.656306005	-4.714881743	-5.68410203	-6.806449376	-6.754955016	-7.423215887	-6.875305923	-2.193230887	-2.493131392	-3.433719485	-6.662787046	-6.962788556	-6.353506469	-6.17190034	-6.754200741	-6.9896984	-7.837749503	-4.664999268	-5.866804595	-5.187828257	-2.781346466	-6.665268276	-7.480384959	-5.690559009	-7.085020177	-7.72384824	-3.471401955
226_T1	226	-1.950354645	-7.775556725	-7.57537542	-5.509373624	-6.269922292	-7.714452375	-6.691613342	-6.672592223	-7.658588076	-7.085942402	-6.494663831	-7.008977218	-2.605988158	-7.351878565	-4.03936562	-4.145535892	0.581639039	-5.945949499	-2.600331887	-6.551019552	-5.564936794	-6.240480519	-4.335592805	-5.159560615	-6.338227963	-6.991098571	-7.735469928	-6.621456708	-1.786015065	-2.109853141	-2.913129191	-6.553585791	-6.797146405	-6.183295508	-5.731534945	-6.424391285	-6.88006491	-7.703615992	-4.288240541	-5.520261145	-4.877827907	-2.475786569	-6.058404229	-7.281843476	-5.223162129	-7.010656012	-7.566890617	-2.870937779
226_T2	226	-1.878885565	-3.993042493	-7.9766365	-5.2810782	-5.962295289	-7.224879651	-6.563717847	-6.10660865	-7.941399929	-6.801826311	-6.132983026	-6.343200437	-2.204123013	-7.112930843	-3.688864395	-3.669251707	0.822217963	-5.49663408	-2.182851212	-5.856268784	-5.150673988	-5.591947974	-3.362770551	-5.198542499	-5.982063656	-6.039732213	-7.291911009	-6.223791212	-1.300010656	-1.820438591	-2.530622621	-5.933523468	-6.228097641	-5.007240905	-5.035877566	-5.59776004	-6.185932256	-7.384683904	-3.334760504	-5.250625462	-4.420215881	-1.786015065	-5.948549267	-6.795441896	-4.692357947	-6.595102722	-7.944060851	-2.559129222
227_T0	227	-1.946075751	-5.80010509	-7.592131302	-5.265611266	-6.453638379	-7.680750796	-6.735229446	-6.260445251	-8.349862056	-7.048142807	-6.282329238	-6.818564273	-2.791590964	-7.131921203	-4.306309525	-4.207493971	0.602715878	-5.775454369	-2.762799791	-6.43176748	-5.53981411	-6.228097641	-4.163812886	-5.199575218	-6.343200437	-6.883252695	-7.421503858	-6.624486953	-1.882910675	-2.173091239	-3.176279647	-6.575936706	-6.760321769	-5.965832408	-5.492357228	-6.217828442	-6.940948746	-7.791772235	-4.029074052	-5.480802898	-4.878805773	-2.32507895	-6.181589571	-7.068469096	-5.150673988	-6.85727773	-7.537836974	-2.875271806
227_T1	227	-1.189409618	-3.298481229	-6.975097332	-5.062466456	-5.944241245	-7.777969367	-6.414288701	-6.330507657	-7.820134838	-6.299140804	-6.010809738	-6.654655503	-2.340559108	-6.833182485	-3.788180057	-3.705707991	1.041185217	-5.583939385	-2.189481545	-6.208777108	-5.2285712	-6.017904186	-3.940926137	-4.741428303	-6.239587852	-6.241281389	-6.887131947	-6.210663112	-1.374712057	-1.807663132	-2.647555453	-5.084522754	-6.49634775	-5.711475212	-5.22739527	-6.062839378	-6.585811762	-7.744993508	-3.645177067	-4.883110736	-4.259144482	-2.07692237	-5.866804595	-7.070017151	-4.89650349	-6.44094657	-7.303295781	-2.628506783
227_T2	227	-1.93474007	-5.335531428	-8.043357689	-5.586051649	-6.321066656	-7.688914518	-6.719033669	-6.561542452	-7.973270675	-7.164299691	-6.554532238	-6.91020113	-2.674864537	-7.277324114	-4.204115369	-4.1515487	0.54085033	-5.988743878	-2.608288113	-6.434374874	-5.62699468	-6.252708824	-3.892700549	-5.511403137	-6.473300622	-6.411717422	-7.473918768	-6.61098096	-1.799093558	-2.084691215	-3.03750849	-6.744991372	-6.844745576	-5.702139954	-5.703828311	-6.288473957	-6.698033687	-7.630620889	-3.948584904	-5.568921213	-4.813044039	-2.207253547	-6.373697504	-7.457271961	-5.265611266	-6.74179034	-7.856464633	-3.132572665
229_T0	229	-2.50535838	-4.914030491	-7.60973371	-6.135712111	-6.816959303	-7.951193075	-7.140477825	-6.707951883	-8.669641166	-7.37609061	-6.740144863	-7.176845077	-3.370811464	-7.516890971	-4.92384682	-4.744845122	0.019727904	-6.249244257	-3.6582434	-6.80569775	-6.187527809	-6.45191026	-4.814118127	-5.944241245	-6.921173897	-7.156432719	-7.622183727	-7.11673475	-2.457769128	-2.860291892	-3.545973171	-6.696497785	-7.022915699	-6.46645078	-6.089846442	-6.625363998	-7.167274842	-8.083906385	-4.933864862	-6.032044345	-5.391234781	-3.093540949	-6.700555219	-7.706624198	-5.594639762	-7.443653931	-7.847623953	-3.530243124
229_T1	229	-2.12647118	-5.152964262	-7.662565997	-5.852893103	-6.865915036	-7.355055527	-7.174588433	-6.437521953	-8.592741278	-7.460454963	-6.470795799	-6.990346794	-2.888711654	-7.355845176	-4.055039799	-4.295259208	0.380152472	-5.801975659	-2.882363807	-6.5502779	-5.63437285	-6.11457191	-4.33659161	-5.523995977	-6.016039998	-6.584930342	-7.467223174	-6.791586041	-1.994047746	-2.355340838	-3.362770551	-6.776890618	-6.605058604	-6.100658072	-5.618381934	-6.025284874	-7.026002991	-7.603219782	-4.109359254	-5.713262634	-4.980378088	-2.425124117	-6.44680148	-7.369562135	-5.248484271	-7.074677	-8.035526738	-3.006954281
229_T2	229	-2.340559108	-4.699241711	-7.965695563	-5.970214497	-6.650697641	-7.623622503	-6.853164422	-6.525815516	-7.992806739	-7.088328663	-6.53180064	-6.901199136	-2.791590964	-7.477857777	-4.38630732	-4.195618425	0.36275316	-5.637463062	-2.836394607	-6.416980449	-5.638507969	-5.891777156	-4.413087683	-5.366971009	-6.511924938	-6.609247894	-7.328992172	-6.657639474	-1.969713315	-2.351998966	-3.077189273	-6.622925946	-6.542837063	-6.147521059	-5.365877558	-5.962295289	-6.9896984	-7.884755385	-3.995529238	-5.659894689	-5.005244444	-2.522257038	-6.41786899	-6.994341404	-5.090075427	-6.834702636	-7.970741633	-2.959509882
230_T0	230	-1.700430894	-4.992107207	-7.314493662	-5.15853471	-6.113730029	-7.364144589	-6.43176748	-5.985035321	-8.039761746	-6.831570453	-6.135712111	-6.260445251	-2.404433698	-6.827481285	-3.816021788	-3.777907128	1.189081725	-5.466893342	-2.21786893	-5.941689016	-5.085713163	-5.815876617	-3.720355965	-5.112620759	-5.866804595	-5.796376327	-7.079575579	-6.108266523	-1.555768393	-1.926506497	-2.691847912	-6.21336989	-6.318389209	-5.354101729	-5.222258453	-5.702973481	-6.564555949	-7.656203247	-3.562197909	-5.121412502	-4.560417319	-1.911614272	-5.800930621	-6.888774355	-4.844568226	-6.41786899	-7.412289297	-2.636865338
230_T1	230	-1.759994694	-5.794294255	-7.282627412	-5.366971009	-6.347357873	-7.425476649	-6.662787046	-6.35530602	-8.328002235	-6.84928253	-6.08819384	-6.783354819	-2.449499584	-7.106290189	-4.001860196	-3.870390633	0.756892341	-5.521154592	-2.46329022	-6.226391459	-5.269740847	-6.187527809	-4.131681061	-5.150673988	-6.119768515	-6.434374874	-7.364883631	-6.463851294	-1.524400317	-2.013377336	-2.875271806	-6.325325656	-6.44757859	-5.880791601	-5.49036931	-6.062839378	-6.599374002	-7.925397632	-3.891415093	-5.299452202	-4.693414592	-2.243928873	-6.157002988	-7.170897271	-4.950337408	-6.663608692	-7.343882862	-2.732412672
230_T2	230	-1.282290613	-3.48997167	-7.125637069	-5.312842744	-5.910830643	-7.499356259	-6.609247894	-6.018765972	-7.806539837	-6.796259708	-5.963199446	-6.487933867	-2.355340838	-6.90933171	-3.68758217	-3.78561548	1.062577094	-5.503634596	-2.319020284	-6.173723128	-5.233894178	-5.87430325	-3.779146719	-4.680870824	-6.103263562	-6.245622538	-7.084233075	-6.349892965	-1.581255169	-1.799093558	-2.650156197	-5.702973481	-6.485631759	-5.428768665	-5.23290869	-5.925475449	-6.518492088	-7.50815898	-3.863728411	-5.182800969	-4.494235362	-2.092025016	-5.933523468	-7.094527469	-4.775291588	-6.714395728	-7.63970203	-2.570501266
231_T0	231	-2.302622414	-6.021403055	-7.700416797	-6.122481119	-7.021409893	-8.118426705	-7.321144939	-6.748310933	-8.217982599	-7.257366187	-6.597695047	-7.198208507	-3.21474142	-7.789306293	-4.851259558	-4.604309327	0.207419854	-6.226391459	-3.35912331	-6.799365865	-5.957993227	-6.688510974	-4.927168884	-5.752119691	-7.13969315	-7.343882862	-7.540188756	-7.03858869	-2.247326286	-2.614036195	-3.348199434	-6.613314801	-7.150295545	-6.51024357	-6.110097918	-6.696497785	-7.143430407	-8.183078097	-4.675112716	-5.856268784	-5.318944937	-2.985659292	-6.693200151	-7.524659877	-5.63437285	-7.15573581	-7.732254664	-3.391003119
231_T1	231	-1.86640591	-5.722234356	-7.688914518	-5.82317898	-6.873518385	-8.114736412	-6.975097332	-6.704802797	-8.105749878	-6.904316812	-6.662001236	-7.124073659	-2.793885837	-7.397065484	-4.318404766	-4.21550179	0.54085033	-6.185932256	-2.691847912	-6.745755105	-5.689753882	-6.451076623	-4.59191842	-5.436832031	-6.735229446	-6.929203537	-7.58746938	-6.895681822	-1.824352306	-2.186167401	-2.928456899	-6.46062603	-6.898811462	-6.343973628	-5.813086802	-6.525815516	-6.957254049	-7.89173304	-4.24865301	-5.524967811	-4.823077196	-2.679625381	-6.351661018	-7.362689507	-5.287344307	-7.070776939	-7.635190063	-3.031244575
231_T2	231	-2.064893043	-5.161605357	-7.740342839	-5.790559623	-6.593289082	-7.895990586	-6.998073451	-6.507891529	-8.184085641	-7.235653888	-6.457162943	-6.941716361	-2.722889506	-7.248966196	-4.297595266	-4.247449636	0.380152472	-5.895408259	-2.742220217	-6.430989698	-5.614870431	-6.089048747	-4.055039799	-5.384055547	-6.473300622	-6.565287968	-7.564564234	-6.622925946	-1.755592367	-2.27047938	-2.807991306	-6.828282693	-6.836196848	-5.744694116	-5.591947974	-6.280748272	-6.653840254	-7.792673367	-3.981798557	-5.630754298	-4.859918489	-2.283007775	-6.210663112	-7.314493662	-5.238169754	-6.957254049	-7.731404642	-2.9617663
232_T0	232	-2.020882038	-5.94938175	-7.605748371	-6.181589571	-6.753330083	-7.908086616	-6.991975497	-6.536902649	-8.095681845	-7.358118031	-6.726202473	-7.261819175	-3.049905884	-7.349514105	-4.564045525	-4.544293536	0.398051854	-6.266473745	-3.209395659	-6.898811462	-5.96734987	-6.686293952	-4.813044039	-5.707709179	-6.935522366	-6.957254049	-7.625137479	-7.045019224	-2.050068642	-2.373620576	-2.972441789	-6.750871476	-7.137985418	-6.541922499	-5.997622274	-6.700555219	-6.958809922	-8.046184734	-4.601019575	-5.701193824	-5.175776024	-2.765313632	-6.45191026	-7.454109141	-5.543542924	-7.096926626	-7.729815396	-3.39585083
232_T1	232	-1.777831919	-5.620363305	-7.317455081	-5.711475212	-6.217828442	-7.71220703	-6.71757228	-6.294729648	-8.187142893	-6.666111035	-6.2332782	-6.957254049	-2.622401557	-7.150295545	-4.227092568	-3.990563792	0.562046418	-5.690559009	-2.707153814	-6.457162943	-5.437729753	-6.056791708	-4.134143208	-5.293391194	-6.371018046	-6.49304655	-7.521323827	-6.533577093	-1.695792425	-2.130248893	-2.930783744	-6.461528553	-6.676646585	-5.947733599	-5.494531473	-6.010809738	-6.837012973	-7.857160184	-3.969337644	-5.4585455	-4.702479628	-2.28987644	-6.128768612	-7.094527469	-5.062466456	-6.921974736	-7.778631346	-2.819809715
232_T2	232	-2.516500374	-3.939594484	-7.733983053	-5.965832408	-6.780178438	-7.895990586	-7.100975629	-6.619062428	-8.225822812	-7.130423484	-6.764517256	-7.082810596	-3.325883654	-7.382357169	-4.933864862	-4.694552011	-0.102158518	-6.076502792	-3.748401875	-6.801826311	-5.962295289	-6.331980702	-4.860840367	-5.74378982	-6.955835278	-7.072346742	-7.412987092	-6.975741255	-2.46958875	-2.84089849	-3.654170367	-6.362052911	-6.744991372	-6.308406415	-5.73924742	-6.478973625	-7.119998592	-7.84107104	-4.855508409	-5.989715384	-5.213191326	-3.170217094	-6.61820495	-7.086695506	-5.459630942	-7.133497824	-7.769215444	-3.527373407
233_T0	233	-2.877761833	-6.103263562	-8.043357689	-6.22906246	-6.878492403	-8.211597933	-7.186963143	-7.008977218	-8.525903381	-7.625908864	-7.005751137	-7.408506322	-3.477562751	-7.558170236	-4.891039309	-4.793756201	-0.049736041	-6.437521953	-3.823961283	-6.960343216	-6.288473957	-6.754955016	-4.922858584	-5.863852726	-6.958809922	-6.884870873	-7.909700929	-7.124073659	-2.686800332	-3.025243447	-3.746924231	-7.185425035	-7.278105689	-6.411717422	-6.366084621	-6.767548747	-7.133497824	-8.514588131	-4.819941226	-6.128768612	-5.486647109	-3.204112424	-6.781759944	-7.817823036	-5.867643379	-7.284140548	-8.126865442	-3.784318075
233_T1	233	-2.013377336	-5.26129493	-7.564564234	-5.885262917	-6.878492403	-7.990999312	-7.00354296	-6.494663831	-8.514588131	-7.335940179	-6.463063984	-7.081142353	-3.025243447	-7.509667839	-4.541927243	-4.391443957	0.291947849	-6.107463511	-3.010882531	-6.626985188	-5.828626749	-6.473300622	-4.471895197	-5.690559009	-6.859489025	-6.872596651	-7.898777011	-6.91101978	-2.095575979	-2.46958875	-3.187547266	-6.298195183	-7.031540367	-6.113730029	-5.85922924	-6.405532519	-7.161137775	-8.247099638	-4.352085153	-5.699201593	-5.041244454	-2.636865338	-6.679953016	-7.454109141	-5.575628183	-6.996521998	-7.877501567	-3.257393745
233_T2	233	-2.373620576	-4.48694579	-7.754363592	-6.124255572	-6.716665172	-8.290958566	-7.316667199	-6.815426266	-8.60127827	-7.553623731	-6.86805921	-7.212007478	-3.307666625	-7.489033173	-4.951456002	-4.788223688	-0.102158518	-6.267264501	-3.704266101	-6.722825446	-6.006879104	-6.755613533	-4.914030491	-5.68010761	-7.075559696	-7.085020177	-7.859511488	-7.035694168	-2.524785377	-2.807991306	-3.578437864	-6.113730029	-7.202629278	-6.280748272	-6.199450691	-6.657028168	-7.129676456	-8.383192156	-4.82654798	-5.840957227	-5.207875189	-3.12659526	-6.70888454	-7.643535874	-5.664868564	-7.268773898	-8.041545526	-3.705707991
234_T0	234	-3.136848245	-5.357201119	-8.085446969	-6.598458693	-7.157936415	-7.957104026	-7.432037061	-6.841660598	-8.514588131	-7.368831724	-6.878492403	-7.281843476	-3.453658099	-7.895077039	-5.009318082	-4.878805773	-0.063304931	-6.41786899	-4.312289484	-6.994341404	-6.229766659	-6.588385499	-4.945819382	-5.833111288	-6.964286492	-7.087493271	-7.719801316	-7.119299389	-2.487220537	-3.021421188	-3.801601515	-6.829092894	-7.17160767	-6.516773324	-6.148461845	-6.639338774	-7.400890467	-8.225822812	-4.92080587	-6.136679705	-5.389328399	-3.236673679	-6.765303003	-7.53335424	-5.687791106	-7.368162739	-8.011816742	-3.666723666
234_T1	234	-1.241771531	-4.495252594	-6.992781872	-5.532735373	-5.959775691	-7.351082524	-6.290275258	-5.755752103	-7.773877362	-6.542837063	-5.87430325	-6.343973628	-2.162291793	-6.755613533	-3.6419918	-3.626405051	1.316789429	-5.10911927	-1.953989974	-5.810140711	-5.132639883	-5.616644088	-3.665205794	-4.540625066	-5.99578402	-6.181589571	-6.871056116	-6.046068071	-1.209499595	-1.571083557	-2.616576096	-5.587100053	-6.266473745	-5.436832031	-4.969259073	-5.717488568	-6.31579313	-7.523933949	-3.513327366	-4.785117527	-4.192075616	-1.824352306	-5.566938341	-6.619885185	-4.50556156	-6.51024357	-6.957254049	-2.487220537
234_T2	234	-1.815965978	-5.168102808	-7.387637204	-5.485640026	-6.098763474	-7.727508923	-6.488954078	-6.288473957	-8.508077935	-6.932330205	-6.064496781	-6.5502779	-2.475786569	-7.221171115	-4.205200919	-3.952463144	0.756892341	-5.513372494	-2.578623706	-6.374519049	-5.291587717	-6.140355257	-3.965493802	-5.259176495	-6.557762578	-6.596929082	-7.306411709	-6.584199385	-1.616260409	-2.08015346	-2.789338759	-6.287490662	-6.439181619	-5.625075868	-5.330351252	-5.972068899	-6.423559998	-7.78194663	-3.911253254	-5.337674545	-4.580138603	-2.243928873	-6.230589938	-7.144949381	-4.972596669	-6.7039843	-7.442173261	-2.722889506
235_T0	235	-2.251172544	-5.573663137	-7.744198487	-5.576508801	-6.435135606	-7.856464633	-6.952863666	-6.463063984	-8.043357689	-6.980219855	-6.448441559	-6.955835278	-2.944525864	-7.497770077	-4.241699094	-4.343513826	0.439129205	-5.842722174	-2.910725476	-6.588385499	-5.624139063	-6.23151187	-4.354626401	-5.505524524	-6.917244679	-6.969150836	-7.576228066	-6.82286764	-2.112844157	-2.38889133	-2.734963357	-6.683045101	-6.742545261	-5.871557376	-5.542599426	-6.500538156	-7.001221434	-8.095681845	-4.337638123	-5.628731545	-5.011660168	-2.655250656	-6.15275101	-7.241902005	-5.293391194	-7.309980765	-7.729815396	-3.160433465
236_T0	236	-1.820438591	-7.641278212	-7.019055922	-5.825026195	-6.261334068	-7.788491788	-6.540316102	-6.361262483	-7.719089882	-6.952863666	-6.084652633	-6.615722567	-2.527713656	-7.157936415	-4.023970614	-4.03273302	0.844237409	-5.542599426	-2.312457549	-6.316658253	-5.285234746	-6.054218603	-4.121649739	-5.161605357	-6.669387943	-6.719033669	-7.261076072	-6.40387811	-1.733504179	-2.016849988	-2.472771963	-6.353506469	-6.507891529	-5.740045713	-5.302484501	-5.964086254	-6.707951883	-7.878308925	-4.000506335	-4.952494336	-4.739350117	-2.293295371	-5.976442035	-7.005751137	-4.873397008	-6.73205389	-7.567577493	-2.778469658
236_T1	236	-1.854265339	-4.454538238	-7.772326341	-5.783048423	-6.61098096	-7.960523877	-6.905181279	-6.41786899	-8.252421935	-7.245146651	-6.600998776	-7.145766837	-2.913129191	-7.307818483	-4.483329376	-4.296375925	0.291947849	-5.976442035	-2.833904899	-6.626050064	-5.660900639	-6.416980449	-4.494235362	-5.472869818	-6.737692767	-6.831570453	-7.967324223	-6.696497785	-1.886610024	-2.340559108	-2.983408808	-5.831320672	-6.942499503	-6.051601731	-5.637463062	-6.456260277	-7.030803776	-7.515379805	-4.097413692	-5.556194305	-4.895378092	-2.510872268	-6.356837114	-7.412987092	-5.377207194	-6.952144871	-7.66417595	-3.216280732
237_T0	237	-2.319020284	-6.071149076	-7.641909855	-6.022399732	-6.7039843	-7.997156987	-6.96185649	-6.690112662	-8.77547782	-7.200330768	-6.66859428	-7.01993304	-3.069303838	-7.468765546	-4.770802237	-4.407693776	0.310855711	-6.112806199	-3.278539154	-6.74179034	-5.812222648	-6.394506552	-4.689204012	-5.591947974	-7.083544778	-6.803413642	-7.541801764	-6.823765263	-2.224798327	-2.553443358	-3.047942422	-6.722045959	-6.973407962	-6.339103352	-5.925475449	-6.463063984	-6.998928519	-8.047981236	-4.385109029	-5.864783705	-5.037987387	-2.755309018	-6.422058505	-7.427207337	-5.446671442	-7.119998592	-7.657837823	-3.218084663
237_T1	237	-1.571083557	-5.309612403	-7.10260767	-5.181801249	-6.202900856	-7.908086616	-6.486418675	-6.097047458	-8.017733796	-6.706431632	-5.898293053	-6.45276129	-2.487220537	-7.221171115	-3.892700549	-3.872869165	0.822217963	-5.514372242	-2.305743543	-6.206219562	-5.106969393	-5.884358043	-3.857013637	-5.145402375	-6.193253416	-6.644331396	-7.283347788	-6.413456266	-1.700430894	-1.854265339	-2.573309263	-6.250192257	-6.673401455	-5.375069391	-5.381225048	-5.906350348	-6.709733529	-7.306411709	-3.931876052	-5.21230414	-4.643243637	-2.210846423	-5.878079454	-7.124073659	-4.853375049	-6.963527727	-7.629823407	-2.691847912
237_T2	237	-2.373620576	-5.599648927	-7.78771049	-5.798230469	-6.699655046	-7.939521925	-7.040117214	-6.490598836	-8.336935174	-7.13969315	-6.517667092	-7.042672839	-2.966035189	-7.349514105	-4.477583182	-4.343513826	0.191232651	-6.218571675	-2.866446253	-6.676646585	-5.744694116	-6.487933867	-4.190784307	-5.589129088	-6.612541445	-6.627804955	-7.720539272	-6.679141043	-2.006089723	-2.385986674	-3.144499392	-6.938554942	-6.830003048	-5.960533796	-5.850232041	-6.506368289	-6.722045959	-7.702045389	-4.089063913	-5.626046175	-5.016063112	-2.449499584	-6.318389209	-7.473140223	-5.485640026	-6.988975991	-7.927078963	-3.287787151
238_T0	238	-1.535969778	-5.029275315	-7.333662103	-5.098155398	-6.03374289	-7.241164105	-6.539436572	-6.008909834	-7.75604757	-6.70888454	-5.991270625	-6.36520528	-2.276845458	-6.775392294	-3.575629862	-3.781769056	1.522272266	-5.576508801	-2.267162355	-6.0312302	-5.080370464	-5.656271072	-3.694772349	-5.072217341	-5.690559009	-5.684938471	-7.075559696	-6.25101477	-1.392099237	-1.733504179	-2.739634923	-6.502158343	-6.366935156	-5.278194886	-5.117005788	-5.723213207	-6.498020462	-7.346213879	-3.48997167	-4.878805773	-4.421381061	-1.790310006	-5.902630588	-6.921173897	-4.833421534	-6.529993028	-7.385425762	-2.589421245
239_T0	239	-2.376848129	-5.741917324	-7.660055601	-5.87430325	-6.606634908	-7.620567936	-7.058445093	-6.576729955	-8.095681845	-7.013039297	-6.586739597	-7.07797744	-2.932998641	-7.274994064	-4.507632549	-4.413087683	0.36275316	-6.08185638	-3.073166581	-6.313865224	-5.801975659	-6.299984332	-4.077032789	-5.769136457	-6.362052911	-6.528375221	-7.496179326	-6.793959656	-1.985819071	-2.39193196	-3.041725066	-6.839311893	-6.861048182	-5.761691008	-5.868681414	-6.314841787	-7.028423794	-7.944060851	-4.087872757	-5.737206749	-4.971449833	-2.364337542	-6.422834994	-7.351878565	-5.368958147	-6.93776787	-7.799864017	-3.334760504
239_T1	239	-1.953989974	-4.093665385	-7.516890971	-5.866804595	-6.465604616	-7.834266347	-6.953553673	-6.427796202	-8.15131593	-7.216672451	-6.480649852	-7.070017151	-2.84089849	-7.41681974	-4.534077283	-4.348684254	0.36275316	-5.785902585	-3.012885854	-6.600998776	-5.673451107	-6.352607307	-4.574243489	-5.468802751	-6.261334068	-6.698033687	-7.513241421	-6.779324317	-1.969713315	-2.343091264	-3.077189273	-6.218571675	-6.697277914	-6.391072198	-5.625075868	-6.16405144	-6.997245042	-7.922864928	-4.414415033	-5.694549788	-5.016063112	-2.665290088	-6.498879955	-7.440594198	-5.214227862	-7.117558937	-7.652144174	-2.935158793
239_T2	239	-2.020882038	-5.469842566	-7.577803128	-5.744694116	-6.563078443	-7.757626803	-7.015190275	-6.376934152	-8.287264612	-7.192080793	-6.44680148	-6.981027595	-2.807991306	-7.50577183	-4.27518729	-4.32449167	0.45720896	-5.740045713	-2.682273306	-6.46816742	-5.704873237	-6.282329238	-4.270368681	-5.420883797	-6.74430286	-6.969983426	-7.474756603	-6.762054128	-2.013377336	-2.276845458	-2.987691548	-6.670192332	-6.740993868	-5.944241245	-5.616644088	-6.234183009	-6.935522366	-8.197020671	-4.291850842	-5.599648927	-5.04549274	-2.496278279	-6.360330195	-7.359620807	-5.23290869	-7.136410542	-7.697325975	-2.970354136
240_T0	240	-2.535765945	-6.11457191	-7.651285143	-6.473300622	-6.877690391	-7.998850909	-7.321144939	-6.800895124	-8.173033981	-7.376891895	-6.755613533	-7.114431397	-3.318837284	-7.540188756	-4.773039058	-4.682177449	0.15523936	-6.218571675	-3.483573218	-6.841660598	-6.047070393	-6.568606885	-4.865427067	-5.800930621	-7.125637069	-7.135706139	-7.790051206	-6.869486998	-2.373620576	-2.807991306	-3.303956697	-7.014407473	-7.030803776	-6.350815464	-6.130349017	-6.646750128	-7.130423484	-8.232212765	-4.864249187	-6.038728074	-5.321094006	-3.148318844	-6.720562919	-7.411535677	-5.785902585	-7.287225043	-7.632263482	-3.598414903
241_T0	241	-2.299377424	-5.642415801	-7.771602431	-5.932613545	-6.91101978	-8.0516328	-6.895681822	-6.470795799	-8.310424554	-7.215133597	-6.621456708	-7.209612283	-3.103088627	-7.599943095	-4.518422282	-4.559143561	0.398051854	-6.083650544	-3.108573607	-6.772195762	-5.762673735	-6.436744055	-4.634160933	-5.440692457	-6.933169003	-7.376891895	-7.31298411	-6.853986633	-2.134014048	-2.460628554	-2.917866015	-6.637559709	-6.94330092	-6.306738246	-5.74378982	-6.51024357	-6.998073451	-8.380297041	-4.488239833	-5.657175246	-5.141925196	-2.884407342	-6.449247611	-7.477129818	-5.567832054	-7.220497158	-7.693629609	-3.202572066
242_T0	242	-2.137222766	-5.588225127	-7.668071629	-5.804619502	-6.658269584	-7.872733951	-7.027699354	-6.627804955	-8.425249781	-7.01993304	-6.622925946	-7.221171115	-2.895382005	-7.779501057	-4.363866636	-4.403220087	0.439129205	-5.972068899	-3.041725066	-6.66859428	-5.688756023	-6.267264501	-4.498520071	-5.513372494	-6.578369579	-6.808944061	-7.754363592	-6.679953016	-2.120094861	-2.349025721	-2.910725476	-6.829092894	-6.800127929	-6.379486472	-5.728825934	-6.575936706	-7.048890744	-8.10020138	-4.136678917	-5.612865982	-5.019541539	-2.460628554	-6.371018046	-7.383883746	-5.410924433	-7.025210045	-7.769915739	-3.021421188
242_T1	242	-1.72919018	-4.921855817	-7.442922111	-5.12247659	-6.348213215	-7.653928992	-6.833974688	-6.342500291	-7.979208057	-7.039336554	-6.403139544	-6.657639474	-2.496278279	-7.033073077	-4.059709813	-3.906228683	0.756892341	-5.703828311	-2.553443358	-6.406386768	-5.394170732	-6.047070393	-4.026288835	-5.137773671	-6.183295508	-6.578369579	-7.361158333	-6.36520528	-1.671438739	-1.981430684	-3.016654057	-6.244720643	-6.787426259	-5.857251236	-5.457606087	-5.962295289	-6.776890618	-7.499356259	-3.973115593	-5.356317049	-4.489433357	-2.162291793	-5.965832408	-6.916346028	-4.973602184	-6.71757228	-7.679129279	-2.765313632
242_T2	242	-1.803465313	-5.111474516	-7.559045189	-5.488571248	-6.441771924	-7.428892679	-6.570968772	-6.230589938	-8.430413302	-6.93702275	-6.357648515	-6.669387943	-2.584077965	-7.205776185	-4.142981933	-4.060764181	0.602715878	-5.646298905	-2.510872268	-6.356837114	-5.395063943	-6.020482207	-4.026288835	-5.183804306	-6.391994293	-6.316658253	-7.516088317	-6.537829874	-1.616260409	-2.130248893	-2.760239982	-6.436744055	-6.614895465	-5.470901546	-5.446671442	-6.07392061	-6.662787046	-7.832754535	-4.029074052	-5.456560718	-4.678445798	-2.158747638	-6.15275101	-6.977907642	-5.008334779	-7.008247445	-7.513898064	-2.744778003
243_T0	243	-2.006089723	-4.173821385	-7.728313157	-5.977387904	-6.688510974	-8.103835753	-7.068469096	-6.704802797	-8.43512786	-7.28492852	-6.707951883	-7.1280509	-3.085529904	-7.467223174	-4.76990185	-4.539603584	0.238804224	-6.303365127	-3.311338159	-6.823765263	-5.999439989	-6.698866696	-4.744845122	-5.548503048	-6.957254049	-6.986436166	-7.769215444	-7.009833578	-2.276845458	-2.652792266	-3.264463937	-5.952125467	-7.076290481	-6.43176748	-6.016039998	-6.683045101	-7.148020751	-7.729099639	-4.538329458	-5.802802243	-5.161605357	-2.850628781	-6.637559709	-7.660055601	-5.641429866	-7.025210045	-7.693629609	-3.427417935
243_T1	243	-2.305743543	-5.617482539	-7.931417361	-6.27661325	-6.827481285	-8.043357689	-7.241902005	-6.801826311	-8.123020241	-7.336745534	-6.659090965	-7.103299391	-2.963983578	-7.526212629	-4.740356212	-4.518422282	0.173851448	-6.092508978	-3.154654716	-6.759573199	-5.936964759	-6.518492088	-4.619124857	-5.577336563	-6.957959721	-7.364883631	-7.649770651	-7.081142353	-2.165523499	-2.38889133	-3.085529904	-6.732809971	-6.980219855	-6.013422644	-6.113730029	-6.632671998	-7.197270478	-7.904661133	-4.609009747	-5.826754625	-5.223162129	-2.783880945	-6.722825446	-7.47634303	-5.46790022	-7.168598014	-7.882364535	-3.22524443
243_T2	243	-1.695792425	-3.556572374	-7.744198487	-5.659894689	-6.366935156	-7.672004428	-6.91334913	-6.653840254	-8.272176194	-7.185425035	-6.557762578	-6.914728062	-2.798407371	-7.18393579	-4.415576587	-4.184810443	0.439129205	-5.842722174	-2.783880945	-6.699655046	-5.726879632	-6.385330455	-4.360160539	-5.429693454	-6.698866696	-6.596929082	-7.479663012	-6.608418277	-1.93474007	-2.286176981	-3.193126365	-5.655263349	-6.928414094	-6.381261711	-5.702973481	-6.410925864	-7.001221434	-8.179197904	-4.07444085	-5.461743389	-4.848867252	-2.538944356	-6.340015694	-7.274994064	-5.285234746	-6.969983426	-7.725223045	-3.198617589
244_T0	244	-2.134014048	-5.3601718	-7.933762836	-5.677044504	-6.322710612	-7.672004428	-6.754955016	-6.403139544	-8.312992441	-7.007359213	-6.376186563	-6.744991372	-2.686800332	-7.319593294	-4.171412856	-4.204115369	0.731706943	-5.764562174	-2.605988158	-6.341712578	-5.425843984	-6.165906361	-3.993042493	-5.478958071	-6.122481119	-6.443427097	-7.328239963	-6.642731727	-1.930526803	-2.234201105	-2.600331887	-6.649036191	-6.715169605	-6.016039998	-5.506452247	-6.241281389	-6.58921027	-7.564564234	-3.739773243	-5.409840607	-4.878805773	-2.240818519	-6.187527809	-7.301031686	-5.179697874	-6.932330205	-7.802444284	-2.948719065
244_T2	244	-2.550599515	-6.160526384	-7.874317494	-6.133772078	-7.018350161	-8.330410034	-7.273488722	-7.034873278	-8.61955455	-7.268773898	-6.96185649	-7.391406673	-3.367618891	-7.75604757	-4.942499877	-4.763115877	0.006079841	-6.456260277	-3.748401875	-7.072346742	-6.229766659	-6.934063565	-5.086836783	-5.770939815	-6.93776787	-7.274994064	-7.539233955	-7.267289805	-2.370264972	-2.768137551	-3.450336395	-6.884870873	-7.303295781	-6.588385499	-6.288473957	-6.831570453	-7.352542653	-7.981668127	-4.886455773	-5.945949499	-5.399317402	-3.305787616	-6.753330083	-7.599943095	-5.934328936	-7.262610517	-7.927078963	-3.667933546
245_T0	245	-2.240818519	-5.622350476	-7.58746938	-6.325325656	-6.53180064	-8.046184734	-6.891866326	-6.548546653	-8.335578071	-7.181602991	-6.55268149	-7.060729197	-3.187547266	-7.439898646	-4.643243637	-4.498520071	0.191232651	-6.093568288	-3.245737353	-6.727824063	-5.906350348	-6.533577093	-4.59191842	-5.775454369	-6.889519174	-6.680688312	-7.47634303	-6.840908669	-2.376848129	-2.592135591	-3.273592173	-6.435135606	-6.969150836	-6.321929869	-5.845589554	-6.574448686	-6.930799936	-7.987461598	-4.378129894	-5.713262634	-5.182800969	-2.850628781	-6.44757859	-7.383883746	-5.621314757	-6.87439647	-7.948861633	-3.417978747
245_T1	245	-3.079241529	-6.016901409	-7.856464633	-6.316658253	-7.194236163	-7.824212759	-7.295845917	-6.957959721	-8.335578071	-7.504909674	-7.023627817	-7.474756603	-3.614036866	-7.677518489	-5.192268428	-4.935964855	-0.409998585	-6.53266038	-4.130448666	-7.064708266	-6.387058535	-6.718283565	-5.150673988	-5.875314382	-7.225691893	-7.154204341	-7.589035519	-7.130423484	-2.765313632	-3.130570916	-3.845550435	-7.066119773	-7.220497158	-6.74430286	-6.321929869	-6.750871476	-7.43134559	-8.060313048	-5.062466456	-6.202900856	-5.448758173	-3.414795557	-7.008247445	-7.553623731	-5.800930621	-7.294204089	-7.841967395	-3.85858848
245_T2	245	-2.449499584	-5.603656165	-7.899588654	-6.174627888	-6.882483422	-7.908898701	-7.107019199	-6.727824063	-8.248088126	-7.298028321	-6.716665172	-7.270417815	-3.22524443	-7.424710587	-4.83232899	-4.655684301	-0.021866479	-6.268125173	-3.318837284	-6.863479159	-5.948549267	-6.564555949	-4.845679987	-5.70013328	-6.87439647	-6.736887757	-7.736288481	-6.904316812	-2.302622414	-2.652792266	-3.440391769	-6.70888454	-7.04097523	-6.538565991	-5.888119755	-6.51024357	-7.234888878	-8.460285379	-4.553735415	-5.73924742	-5.225109046	-2.891025918	-6.596929082	-7.562192315	-5.683134032	-7.167274842	-7.815290407	-3.425880099
246_T0	246	-2.425124117	-5.740947617	-7.660055601	-6.397057609	-6.760321769	-7.962194609	-7.231054159	-6.767548747	-8.691651001	-7.391406673	-8.707702173	-7.129676456	-3.221390068	-7.182271245	-4.74261784	-4.586060117	0.142210417	-6.27237756	-3.305787616	-6.789057284	-5.972068899	-6.587570432	-4.662703573	-5.451682025	-6.997245042	-6.865915036	-7.498558034	-7.055220388	-2.1766618	-2.628506783	-3.348199434	-6.642731727	-6.932330205	-6.435976849	-5.940593745	-6.521711253	-7.087493271	-7.84674251	-4.48694579	-5.828626749	-5.367876109	-2.817161501	-6.527620881	-7.356647286	-5.737206749	-7.073163108	-7.796705484	-3.379022681
246_T1	246	-2.805398501	-6.31579313	-7.816944108	-6.24657266	-6.969150836	-8.013531727	-7.368831724	-7.026002991	-8.029253219	-7.395433464	-6.790770979	-7.059987233	-3.450336395	-7.548237987	-5.185809199	-4.843465339	-0.194392114	-6.388538189	-3.851781723	-6.996521998	-6.27237756	-6.915592201	-5.056834321	-5.920089784	-7.03396694	-7.258867664	-7.721365258	-6.918780747	-2.550599515	-2.972441789	-3.463373165	-6.981858459	-7.234213343	-6.521711253	-6.348213215	-6.949753437	-7.153444982	-8.082197388	-5.061317726	-6.107463511	-5.633442795	-3.343071485	-6.690112662	-7.71760296	-5.913620904	-7.24444085	-8.075095167	-3.792305136
246_T2	246	-2.283007775	-5.952125467	-7.528009576	-5.805549293	-6.617299892	-7.935458535	-6.925216029	-6.478973625	-7.9842271	-7.212007478	-6.526714248	-7.096105963	-2.983408808	-7.545108437	-4.707200881	-4.472980898	0.255997811	-6.111922183	-2.991699837	-6.806449376	-5.85922924	-6.444275362	-4.526402476	-5.461743389	-6.495535524	-6.976489481	-7.59053302	-6.827481285	-2.061238361	-2.440552735	-3.177958008	-6.764517256	-7.030042867	-6.208777108	-5.803691837	-6.45007577	-6.863479159	-7.433461501	-4.221419539	-5.717488568	-5.011660168	-2.573309263	-6.49304655	-7.389951271	-5.514372242	-7.089099624	-7.751296001	-3.216280732
247_T0	247	-1.841526555	-5.778536007	-7.192080793	-5.465796845	-6.344826612	-7.722185657	-6.520904312	-6.36777807	-8.07430497	-6.733555819	-6.224662154	-6.766782646	-2.519199174	-7.185425035	-4.145535892	-3.995529238	0.844237409	-5.70013328	-2.573309263	-6.248240173	-5.337674545	-6.00600295	-4.130448666	-5.169184078	-6.239587852	-6.295521662	-7.583608929	-6.513422718	-1.653781625	-2.045956389	-2.877761833	-6.5502779	-6.526714248	-5.900176166	-5.413957221	-5.993129994	-6.391994293	-7.875963373	-4.03273302	-5.216574062	-4.698139375	-2.260372134	-6.134644418	-7.046639344	-4.994383878	-6.725321153	-7.325776391	-2.778469658
247_T1	247	-2.385986674	-5.785902585	-7.610411247	-5.85922924	-6.624486953	-7.814675275	-7.073163108	-6.527620881	-8.054187487	-7.273488722	-9.088195879	-7.160316881	-3.016654057	-7.656953214	-4.712789242	-4.379087966	0.191232651	-5.985847244	-3.195072061	-6.53266038	-5.812222648	-6.255229873	-4.495252594	-5.521154592	-6.762891421	-6.875305923	-7.697325975	-6.836196848	-2.158747638	-2.541783391	-3.189511273	-6.86805921	-6.776189956	-5.958858816	-5.837159742	-6.348213215	-7.015190275	-8.071657047	-4.427190924	-5.852051786	-4.956437481	-2.768137551	-6.473300622	-7.443653931	-5.43168984	-7.053625626	-7.74669999	-3.20588306
247_T2	247	-1.777831919	-4.907156904	-7.353429997	-5.658965589	-6.518492088	-7.846019861	-6.744991372	-6.125087107	-8.203056281	-6.765303003	-6.288473957	-6.738498019	-2.568092463	-7.045019224	-4.181114341	-3.958052305	0.756892341	-5.909907194	-2.472771963	-6.502158343	-5.434906989	-6.243915499	-4.192075616	-5.051570627	-6.408040123	-6.504719124	-7.156432719	-6.397057609	-1.503605577	-2.001912807	-2.942040968	-6.390087776	-6.598458693	-5.994044794	-5.49663408	-6.223791212	-6.604222121	-7.192762327	-3.805442959	-5.318944937	-4.520717396	-2.267162355	-6.255229873	-7.175338736	-5.048593829	-6.731117338	-7.412289297	-2.768137551
248_T0	248	-1.854265339	-3.71583787	-7.319593294	-5.568921213	-6.36520528	-7.354331941	-6.825834679	-6.45191026	-8.239607103	-6.89720832	-6.332902769	-6.580107178	-2.614036195	-7.538547622	-4.261573092	-4.038115104	0.690370398	-5.636413375	-2.821953463	-6.41606684	-5.483590849	-6.037944535	-4.03273302	-5.263512879	-6.804138295	-6.687774543	-7.075559696	-6.458043584	-1.671438739	-2.189481545	-3.058742878	-6.107463511	-6.494663831	-5.611919843	-5.3601718	-6.005006111	-7.039336554	-7.72384824	-4.253406642	-5.501582864	-4.744845122	-2.410473002	-6.283296415	-7.044329289	-5.01726503	-6.871806772	-7.458977118	-2.786534809
248_T1	248	-2.337156527	-4.29063994	-7.679129279	-6.121692384	-6.91169835	-7.980120279	-7.157936415	-6.642731727	-8.203056281	-7.014407473	-6.649036191	-6.932330205	-3.095739323	-7.619844997	-4.69029393	-4.510133872	0.049182532	-5.906350348	-3.198617589	-6.701442726	-5.789570725	-6.202077608	-4.710476417	-5.555247166	-6.81772806	-6.892592392	-7.554401168	-6.76599342	-2.254114284	-2.535765945	-3.142363409	-6.413456266	-6.71979492	-6.405532519	-5.797330993	-6.311963969	-6.960343216	-7.961385052	-4.605622766	-5.86016248	-5.095035529	-2.953511911	-6.725321153	-7.130423484	-5.385063365	-7.104001025	-7.821856572	-3.211174978
248_T2	248	-1.714883694	-4.860840367	-7.636557603	-5.538841862	-6.394506552	-7.989174108	-6.646750128	-6.214390671	-8.37760364	-6.715910801	-6.364550642	-6.872596651	-2.677169007	-7.096105963	-4.140561396	-4.083101108	0.581639039	-5.659894689	-2.379979911	-6.343973628	-5.504633981	-6.140355257	-4.315981157	-5.275175456	-6.446017383	-6.62370439	-7.36039111	-6.404606057	-1.644477284	-2.10635136	-2.884407342	-5.875314382	-6.614895465	-6.078269444	-5.503634596	-6.120672149	-6.629445162	-7.183094874	-3.959386438	-5.330351252	-4.656936662	-2.319020284	-6.198488326	-7.05604597	-5.062466456	-6.76599342	-7.524659877	-2.897457803
249_T0	249	-2.045956389	-3.933241069	-7.643535874	-5.867643379	-6.515104945	-7.782605695	-6.983367953	-6.609247894	-7.843642179	-7.04097523	-6.614121898	-7.026002991	-2.924432831	-7.459735848	-4.583594306	-4.424805258	0.291947849	-5.984031831	-3.286006357	-6.560134657	-5.851068274	-6.437521953	-4.421381061	-5.530911	-6.802660948	-6.918780747	-6.391994293	-6.813830361	-2.08015346	-2.484205558	-3.346484543	-6.207883699	-6.868805623	-5.994917577	-5.883388261	-6.468977135	-6.870239293	-7.821856572	-4.503197205	-5.748388099	-5.143054054	-2.798407371	-6.614895465	-7.332937876	-5.406643552	-7.106290189	-8.018707984	-3.251511893
249_T1	249	-2.524785377	-5.393169264	-7.774693753	-6.671028629	-6.919641484	-7.816944108	-7.163461377	-6.798736087	-8.106597133	-7.315928781	-6.850836554	-7.200330768	-3.191311492	-7.642807117	-4.677315009	-4.714881743	-0.090046562	-6.244720643	-3.448542198	-6.877690391	-6.108266523	-6.403139544	-4.731133736	-5.890775457	-6.934885233	-6.776890618	-7.668071629	-7.14652718	-2.224798327	-2.709889306	-3.757967917	-6.917244679	-7.048890744	-6.380434804	-5.974722849	-6.560134657	-7.178453256	-7.438344532	-4.636388777	-7.338394117	-5.139903965	-2.829383678	-6.70888454	-7.464940303	-5.702139954	-7.186230768	-7.990999312	-3.372538986
249_T2	249	-1.444021837	-3.144499392	-7.303295781	-5.441708429	-6.071149076	-7.675949002	-6.662787046	-6.105662214	-8.040502896	-7.026836811	-6.202900856	-6.748310933	-2.343091264	-7.502527647	-3.892700549	-3.768205139	0.992138216	-5.34305379	-2.422156102	-6.263694968	-5.293391194	-5.68010761	-3.940926137	-5.013919133	-6.703116793	-6.707236564	-7.205776185	-6.576729955	-1.349461381	-1.899303166	-2.446613166	-5.830509535	-6.312901392	-5.814918742	-5.195358642	-5.855461193	-6.701442726	-7.874317494	-3.876984093	-5.40144816	-4.470798856	-2.162291793	-6.22906246	-7.194236163	-4.692357947	-6.965907322	-7.517536773	-2.457769128
250_T0	250	-2.364337542	-4.815261508	-7.545917144	-5.854592899	-6.533577093	-7.663381084	-6.846122086	-6.41786899	-8.007669408	-7.001221434	-6.526714248	-6.998928519	-2.855177079	-7.30914183	-4.371067982	-4.241699094	0.517931908	-5.760784313	-2.959509882	-6.343200437	-5.727939372	-6.043368519	-4.072132439	-5.561898359	-6.504719124	-6.646750128	-7.428892679	-6.736887757	-2.057808714	-2.361114105	-2.762799791	-6.742545261	-6.615722567	-6.101533353	-5.449687499	-6.093568288	-6.799365865	-8.037193826	-4.147753809	-5.748388099	-5.02712129	-2.401296168	-6.410925864	-7.266464613	-5.269740847	-7.100248619	-7.761796325	-3.033101777
250_T1	250	-2.712235921	-5.656271072	-8.156041073	-6.614121898	-6.825834679	-8.007669408	-7.165000654	-6.908566233	-8.54652659	-7.302606807	-6.900422818	-7.28890021	-3.341385986	-7.50577183	-4.872142335	-4.720486695	-0.090046562	-6.436744055	-3.560662893	-6.843981445	-6.092508978	-6.776890618	-4.630823083	-5.847340593	-6.816158432	-6.731117338	-7.56302004	-7.031540367	-2.321839323	-2.770866195	-3.463373165	-6.948122586	-7.247365484	-6.294729648	-6.185932256	-6.64013446	-7.087493271	-8.294133652	-4.423739725	-5.908992204	-5.351179879	-2.862445308	-6.737692767	-7.584375156	-5.732460951	-7.079575579	-8.173991816	-3.587229205
250_T2	250	-1.759994694	-5.357201119	-7.714452375	-5.766400533	-6.586739597	-7.760076742	-6.824469475	-6.27237756	-8.64832533	-6.903618911	-6.465604616	-6.808944061	-2.679625381	-7.552875614	-4.055039799	-4.14672308	0.581639039	-5.856268784	-2.568092463	-6.376186563	-5.479832092	-6.18074059	-4.2097049	-5.429693454	-6.294729648	-6.536902649	-7.543480943	-6.690854224	-1.803465313	-2.173091239	-2.843433533	-6.147521059	-6.685426884	-6.013422644	-5.508388147	-6.223791212	-6.788192722	-8.211597933	-3.874376125	-5.457606087	-4.816573827	-2.315681259	-6.262904173	-7.282627412	-5.12247659	-6.880813415	-7.652144174	-2.884407342
QC	QC	-2.382936238	-5.988743878	-7.801645467	-5.96734987	-6.81942152	-8.156041073	-7.179234274	-6.771493967	-8.96262641	-7.095249861	-6.797146405	-7.214331747	-3.118402443	-7.566005668	-4.642136082	-4.580138603	0.173851448	-6.214390671	-3.104956665	-6.755613533	-6.005006111	-6.516773324	-4.695758018	-5.658074202	-6.828282693	-7.033073077	-7.485954221	-7.044329289	-2.200653462	-2.565077767	-3.387701593	-6.88006491	-7.15874662	-6.49634775	-5.948549267	-6.716665172	-7.094527469	-8.28957081	-4.4224865	-5.941689016	-5.156314503	-2.752637504	-6.570131728	-7.607371624	-5.621314757	-7.186230768	-7.729815396	-3.372538986
QC	QC	-2.410473002	-5.658965589	-8.037985107	-6.189842719	-6.86429435	-8.02645647	-7.234888878	-6.938554942	-8.366242393	-7.31882792	-6.93776787	-7.50577183	-3.071127008	-7.592131302	-4.750458481	-4.580138603	0.142210417	-6.256124843	-3.195072061	-6.814712147	-6.149255683	-6.663608692	-4.659324899	-5.630754298	-6.921173897	-6.966694354	-7.78194663	-7.004265316	-2.263637372	-2.553443358	-3.483573218	-7.054423754	-7.297281274	-6.220296918	-6.108266523	-6.584199385	-7.141985949	-7.744198487	-4.521767816	-5.842722174	-5.147425929	-2.730178818	-6.5898792	-7.883192353	-5.648329656	-7.109433205	-8.175076309	-3.502080379
QC	QC	-2.541783391	-5.806539655	-8.128760315	-5.986780244	-6.825834679	-7.629022301	-7.182271245	-7.013039297	-8.39386901	-7.461158821	-6.808126891	-6.962788556	-3.06714602	-7.43765778	-4.593128801	-4.567404481	0.127907397	-6.341712578	-3.313044056	-6.656306005	-5.917078057	-6.553585791	-4.327131206	-6.101533353	-6.632671998	-6.627804955	-7.548892148	-6.764517256	-2.413477694	-2.522257038	-3.343071485	-6.679141043	-7.028423794	-6.120672149	-6.102509382	-6.481512994	-7.249757864	-8.384941552	-4.025065297	-5.762673735	-5.358230992	-2.559129222	-6.464715678	-7.361158333	-5.666858068	-7.115932321	-8.261095504	-3.403270538
QC	QC	-2.358168862	-5.244289165	-7.817823036	-5.973910971	-6.815426266	-8.214582506	-7.135706139	-6.580107178	-9.036746039	-7.263447954	-6.677419788	-7.078782902	-2.996521806	-7.701212749	-4.566424888	-4.506681077	0.15523936	-5.971141716	-3.021421188	-6.800895124	-5.864783705	-6.551919814	-4.558148208	-5.786773827	-6.76599342	-7.081991283	-7.692070716	-6.9896984	-2.08015346	-2.478833755	-3.176279647	-6.651591618	-6.82286764	-6.214390671	-5.772777828	-6.49304655	-7.219733691	-8.255751088	-4.60786255	-5.809262871	-5.008334779	-2.717543947	-6.457162943	-7.514624894	-5.409840607	-7.182271245	-7.88403675	-3.196827827
QC	QC	-2.533157213	-5.719447208	-8.122101438	-6.056049418	-6.899582713	-7.88403675	-7.355055527	-6.762891421	-8.441963759	-7.212867258	-6.91169835	-7.27885609	-3.191311492	-7.66417595	-4.905062338	-4.713764323	0.093973468	-6.343200437	-3.268069932	-6.979520614	-6.021403055	-6.601809818	-4.717056555	-5.830509535	-6.865076385	-6.887927895	-7.802444284	-7.081991283	-2.407786486	-2.6700352	-3.478953347	-6.859489025	-7.264168246	-6.464715678	-6.034624332	-6.758781322	-7.157235169	-8.410645314	-4.327131206	-5.875314382	-5.361260399	-2.757693735	-6.701442726	-7.772326341	-5.686858207	-7.195834084	-8.193930418	-3.53339484
QC	QC	-2.39806369	-6.157002988	-8.083906385	-6.270759806	-7.254280644	-8.250306423	-7.435968232	-6.967411918	-9.576206313	-7.57299917	-6.992781872	-7.461977339	-3.22524443	-7.989174108	-4.651845737	-4.704679241	0.049182532	-6.391994293	-3.209395659	-7.205052116	-6.225453291	-6.839311893	-5.018384154	-5.773756214	-7.128891087	-7.401667656	-7.754363592	-7.016001468	-2.257017514	-2.691847912	-3.309526508	-7.034873278	-7.530199821	-6.570968772	-6.366084621	-7.010656012	-7.283347788	-8.539761452	-4.888671901	-5.868681414	-5.462822374	-3.089673108	-6.788192722	-7.877501567	-5.828626749	-7.306411709	-7.980905585	-3.581311107
QC	QC	-2.496278279	-8.262151464	-7.965695563	-6.249244257	-7.170049105	-8.362296523	-7.24444085	-6.876121517	-8.543960286	-7.493765239	-6.86429435	-7.309980765	-3.177958008	-7.889363159	-4.729986713	-4.654410992	0.049182532	-6.387058535	-3.212973407	-7.069213926	-6.098763474	-6.791586041	-4.870955553	-5.738310737	-7.423215887	-7.516890971	-7.857160184	-7.033073077	-2.267162355	-2.665290088	-3.320504894	-6.816959303	-7.304120893	-6.442599692	-6.189098777	-6.601809818	-7.430528176	-8.111104727	-4.811837869	-5.882551306	-5.325332901	-3.000538577	-6.894971649	-7.775556725	-5.790559623	-7.472396562	-7.84107104	-3.433719485
QC	QC	-2.636865338	-5.141925196	-7.906369637	-5.952125467	-6.797146405	-7.744993508	-7.092178741	-6.671824337	-8.286165775	-7.531044236	-6.785699058	-7.057634076	-3.01486031	-7.781229445	-4.573239257	-4.520717396	0.15523936	-5.942529901	-3.160433465	-6.601809818	-5.934328936	-6.376934152	-4.2848828	-5.665953943	-6.639338774	-6.748310933	-7.796705484	-6.813106559	-2.173091239	-2.544693941	-3.249653886	-6.934885233	-6.787426259	-6.147521059	-5.744694116	-6.229766659	-7.130423484	-7.698069188	-4.22358795	-5.944241245	-5.091042489	-2.628506783	-6.541089166	-7.399319533	-5.470901546	-7.253600314	-7.962194609	-3.212973407
QC	QC	-2.413477694	-6.181589571	-8.02834315	-6.23247503	-7.016001468	-8.078597982	-7.351082524	-6.889519174	-8.827925174	-7.50577183	-6.967411918	-7.467937148	-3.355473286	-7.57537542	-4.60786255	-4.750458481	0.006079841	-6.287490662	-3.154654716	-7.021409893	-6.227232794	-6.706431632	-4.775291588	-5.862026172	-6.905181279	-6.963527727	-7.851523126	-7.148020751	-2.440552735	-2.66032582	-3.341385986	-6.995101493	-7.376891895	-6.507113595	-6.16310251	-6.850836554	-7.37609061	-8.432056652	-4.795891724	-5.911887358	-5.531831558	-2.968152511	-6.778375822	-7.772326341	-5.73924742	-7.220497158	-8.037985107	-3.645177067
QC	QC	-2.361114105	-5.134573586	-7.656203247	-5.63249608	-6.861048182	-8.159930428	-7.131250093	-6.670192332	-8.233186074	-7.617798216	-6.806449376	-7.196531378	-3.211174978	-7.75286431	-4.615740625	-4.69029393	0.077859633	-6.219447543	-3.221390068	-6.693916226	-6.002322766	-6.372949635	-4.62961742	-5.526076379	-6.891056671	-7.124984116	-7.761796325	-7.080349721	-2.437572643	-2.616576096	-3.300499731	-6.645906545	-7.045019224	-6.197625868	-5.901054563	-6.522514015	-7.097779018	-8.218913268	-4.691444669	-5.817682462	-5.297411211	-2.888711654	-6.581714302	-7.472396562	-5.567832054	-7.41941431	-7.630620889	-3.369412745
QC	QC	-2.28987644	-5.606273318	-7.925397632	-6.153592084	-7.192762327	-8.263252853	-7.404412629	-6.675802594	-9.088195879	-7.170049105	-6.779324317	-7.027699354	-3.216280732	-7.729099639	-4.810660514	-4.783974272	0.093973468	-6.295521662	-3.277012673	-6.953553673	-5.958858816	-6.757238601	-4.745869013	-5.908992204	-6.90766704	-7.016001468	-7.748977545	-6.990346794	-2.254114284	-2.608288113	-3.48057447	-6.662001236	-7.164299691	-6.507891529	-6.046068071	-6.862678304	-7.300378674	-8.355575347	-4.578812578	-5.908120082	-5.365877558	-2.817161501	-6.75797816	-7.510366185	-5.695613461	-7.261819175	-7.829302777	-3.445091228
QC	QC	-2.333958281	-5.663867729	-7.718373696	-6.614121898	-6.845474747	-7.93218389	-7.022915699	-6.619885185	-8.482552567	-7.356647286	-6.674269546	-7.096105963	-3.093540949	-7.41375253	-4.602246204	-4.494235362	0.173851448	-6.130349017	-3.043732697	-6.721270891	-5.842722174	-6.586739597	-4.519539388	-5.569794284	-6.81772806	-6.89720832	-7.672004428	-6.969983426	-2.186167401	-2.502572693	-3.31514353	-6.849994995	-6.810706668	-6.187527809	-5.81674981	-6.418705349	-7.065421482	-8.109339901	-4.448652176	-5.809262871	-5.245395274	-2.689474549	-6.521711253	-7.509667839	-5.552324181	-7.112930843	-7.878308925	-3.255396327
QC	QC	-2.530622621	-5.15508496	-8.193930418	-6.51024357	-6.73205389	-7.660055601	-7.152754222	-6.923653232	-8.530464792	-7.412987092	-6.652275294	-7.170897271	-3.012885854	-7.497770077	-4.346319234	-4.515053856	0.142210417	-6.316658253	-2.996521806	-6.556128932	-5.939666532	-6.484790475	-4.213302456	-6.004092165	-6.564555949	-6.55268149	-7.682439884	-6.957254049	-2.130248893	-2.519199174	-3.216280732	-6.753330083	-7.010656012	-5.77452711	-6.007869312	-6.352607307	-7.063987952	-8.320727941	-4.126849044	-5.838044465	-5.231655335	-2.478833755	-6.349892965	-7.395433464	-5.526076379	-7.198847596	-8.021310855	-3.384154448
QC	QC	-2.068876622	-3.857013637	-7.675085992	-5.734546008	-6.581714302	-8.101117765	-7.009833578	-6.701442726	-8.330410034	-7.461158821	-6.513422718	-7.104838368	-3.027341187	-7.455737716	-4.634160933	-4.461500647	0.207419854	-6.197625868	-3.069303838	-6.810706668	-5.844670095	-6.43176748	-4.550205771	-5.399317402	-6.960343216	-7.001221434	-7.522323267	-6.837791552	-2.210846423	-2.466578019	-3.401327815	-6.125999495	-7.063987952	-6.305970792	-5.962295289	-6.470795799	-7.007359213	-8.335578071	-4.51610011	-5.82954705	-5.00312781	-2.814941874	-6.560905531	-7.617798216	-5.521959592	-6.998073451	-7.925397632	-3.324157144
QC	QC	-2.419575184	-5.789570725	-7.884755385	-6.069178903	-6.795441896	-8.037985107	-7.004265316	-6.806449376	-8.296632366	-7.534015025	-6.714395728	-7.307818483	-3.095739323	-7.656203247	-4.773039058	-4.446262551	0.15523936	-6.215273464	-3.287787151	-6.726966392	-6.016901409	-6.540316102	-4.695758018	-5.757663208	-6.941716361	-6.955034815	-7.699618638	-6.899582713	-2.376848129	-2.605988158	-3.433719485	-6.895681822	-7.049651772	-6.524925806	-5.992273771	-6.483121255	-6.930799936	-8.202101422	-4.376874435	-5.970214497	-5.259176495	-2.786534809	-6.547836612	-7.640467419	-5.567832054	-7.252828955	-8.274434668	-3.355473286
[truncated: 5,000 more columns]
