# Supplementary material for: Discovery of potential urine-accessible metabolite biomarkers associated with muscle disease and corticosteroid response in the mdx mouse model for Duchenne
Source: PLoS One. 2019 Jul 16;14(7):e0219507. doi: 10.1371/journal.pone.0219507 (PMC6634414; doi:10.1371/journal.pone.0219507)
Supplement: S2 File — A cutoff of 10 ppm was considered for the database search. The log2 fold change, corresponding to the mean difference between mdx and WT groups, the number of degrees of freedom of the test (DF), the 95% confidence interval (CI) lower and upper bounds, the t-statistic, and the p-value from the t-test are given, along with the rank of the peak and results from the HMDB query. Each row represents a possible HMDB annotation; if no metabolites are found within 10 ppm, the HMDB entries are labeled with “NA.” (CSV) [file pone.0219507.s005.csv]

Peak m/z value	Peak mode	Peak retention time (seconds)	Log 2 fold change (mean difference)	DF	95% CI: lower bound	95% CI: upper bound	T-value	P-value	Rank	Compound ID	Compound name	KEGG ID	Formula	Monoisotopic mass of putative metabolite	Putative adduct	Putative adduct type	Adduct m/z value	Delta ppm
m/z = 357.2459	mode = Positive	RT = 20.659	3.75109891000174	46	3.38776295431481	4.11443486568867	20.7812366733118	5.11375531964739e-25	1	HMDB0014648	Tridihexethyl	C07861	C21H36NO	318.2796898	M+K	+	357.242848	9
m/z = 357.2459	mode = Positive	RT = 20.659	3.75109891000174	46	3.38776295431481	4.11443486568867	20.7812366733118	5.11375531964739e-25	1	HMDB0039880	1-formylneogrifolin	n/a	C23H32O3	356.2351449	M+H	+	357.242421	10
m/z = 357.2459	mode = Positive	RT = 20.659	3.75109891000174	46	3.38776295431481	4.11443486568867	20.7812366733118	5.11375531964739e-25	1	HMDB0060044	(4Z	7Z	10E	12E	16Z)-18-(3-ethylcycloprop-1-en-1-yl)-14-hydroxyoctadeca-4	7	10	12	16-pentaenoic acid	n/a	C23H32O3	356.2351449	M+H	+	357.242421	10
m/z = 204.9808	mode = Negative	RT = 51.65323	2.11051698328174	46	1.88607886672551	2.33495509983796	18.9283817395976	2.41504201003402e-23	2	HMDB0060016	SCHEMBL1879537	n/a	C6H6O6S	205.9885086	M-H	-	204.981233	2
m/z = 204.9808	mode = Negative	RT = 51.65323	2.11051698328174	46	1.88607886672551	2.33495509983796	18.9283817395976	2.41504201003402e-23	2	HMDB0060018	OR110864	n/a	C6H6O6S	205.9885086	M-H	-	204.981233	2
m/z = 204.9808	mode = Negative	RT = 51.65323	2.11051698328174	46	1.88607886672551	2.33495509983796	18.9283817395976	2.41504201003402e-23	2	HMDB0059752	5-Sulfooxymethylfurfural	n/a	C6H6O6S	205.9885086	M-H	-	204.981233	2
m/z = 485.3315	mode = Positive	RT = 18.73905	3.15835341296348	46	2.80750786788246	3.5091989580445	18.1203260919794	1.42414323841078e-22	3	NA	NA	NA	NA	NA	NA	NA	NA	NA
m/z = 884.9295	mode = Positive	RT = 231.26267	3.18794867749391	46	2.7792297092192	3.59666764576863	15.7002937485285	4.22906294350972e-20	4	NA	NA	NA	NA	NA	NA	NA	NA	NA
m/z = 370.0388	mode = Positive	RT = 73.98233	-1.35288302570957	46	-1.54301181638455	-1.16275423503458	-14.3229874793599	1.42946404087282e-18	5	HMDB0012467	(-)-epicatechin sulfate	n/a	C15H13O9S	369.0280277	M+H	+	370.035304	10
m/z = 241.1538	mode = Positive	RT = 25.277	0.590543629895652	46	0.504688419230568	0.676398840560737	13.8454342418879	5.1013430621734e-18	6	HMDB0015407	Pirbuterol	C07807	C12H20N2O3	240.1473925	M+H	+	241.154669	4
m/z = 335.1336	mode = Negative	RT = 140.59396	-1.74609339882957	46	-2.00717304794866	-1.48501374971047	-13.4621895259367	1.44459506057724e-17	7	NA	NA	NA	NA	NA	NA	NA	NA	NA
m/z = 843.3554	mode = Negative	RT = 203.09755	1.66607029457565	46	1.40061892210781	1.93152166704349	12.6336719688575	1.45898495759419e-16	8	NA	NA	NA	NA	NA	NA	NA	NA	NA
m/z = 255.8746	mode = Negative	RT = 72.27044	-3.83078595603652	46	-4.44123827394958	-3.22033363812347	-12.6315716478392	1.46772411430298e-16	9	NA	NA	NA	NA	NA	NA	NA	NA	NA
m/z = 583.256	mode = Positive	RT = 381.06653	3.67990093869913	46	3.08602484147869	4.27377703591957	12.4727303197344	2.30939496722682e-16	10	HMDB0001008	Biliverdin	C00500	C33H34N4O6	582.2478348	M+H	+	583.255111	2
m/z = 484.1609	mode = Negative	RT = 155.62501	-1.14689237254609	46	-1.33283353324311	-0.960951211849067	-12.4156190080687	2.72030863281141e-16	11	NA	NA	NA	NA	NA	NA	NA	NA	NA
m/z = 705.1836	mode = Positive	RT = 21.72841	1.72636939062783	46	1.44195707200724	2.01078170924841	12.2181815659669	4.80706610930405e-16	12	HMDB0003553	Stachyose	C01613	C24H42O21	666.2218584	M+K	+	705.185016	2
m/z = 705.1836	mode = Positive	RT = 21.72841	1.72636939062783	46	1.44195707200724	2.01078170924841	12.2181815659669	4.80706610930405e-16	12	HMDB0038490	Bifurcose	n/a	C24H42O21	666.2218584	M+K	+	705.185016	2
m/z = 705.1836	mode = Positive	RT = 21.72841	1.72636939062783	46	1.44195707200724	2.01078170924841	12.2181815659669	4.80706610930405e-16	12	HMDB0035323	Fagopyritol b3	n/a	C24H42O21	666.2218584	M+K	+	705.185016	2
m/z = 705.1836	mode = Positive	RT = 21.72841	1.72636939062783	46	1.44195707200724	2.01078170924841	12.2181815659669	4.80706610930405e-16	12	HMDB0038870	Neobifurcose	n/a	C24H42O21	666.2218584	M+K	+	705.185016	2
m/z = 705.1836	mode = Positive	RT = 21.72841	1.72636939062783	46	1.44195707200724	2.01078170924841	12.2181815659669	4.80706610930405e-16	12	HMDB0039174	3-beta-cellobiosylcellobiose	n/a	C24H42O21	666.2218584	M+K	+	705.185016	2
m/z = 705.1836	mode = Positive	RT = 21.72841	1.72636939062783	46	1.44195707200724	2.01078170924841	12.2181815659669	4.80706610930405e-16	12	HMDB0039176	Nystose	n/a	C24H42O21	666.2218584	M+K	+	705.185016	2
m/z = 705.1836	mode = Positive	RT = 21.72841	1.72636939062783	46	1.44195707200724	2.01078170924841	12.2181815659669	4.80706610930405e-16	12	HMDB0040182	Fagopyritol a3	n/a	C24H42O21	666.2218584	M+K	+	705.185016	2
m/z = 705.1836	mode = Positive	RT = 21.72841	1.72636939062783	46	1.44195707200724	2.01078170924841	12.2181815659669	4.80706610930405e-16	12	HMDB0029931	Mannan	C00464	C24H42O21	666.2218584	M+K	+	705.185016	2
m/z = 705.1836	mode = Positive	RT = 21.72841	1.72636939062783	46	1.44195707200724	2.01078170924841	12.2181815659669	4.80706610930405e-16	12	HMDB0000757	Glycogen	C00182	C24H42O21	666.2218584	M+K	+	705.185016	2
m/z = 705.1836	mode = Positive	RT = 21.72841	1.72636939062783	46	1.44195707200724	2.01078170924841	12.2181815659669	4.80706610930405e-16	12	HMDB0001296	Maltotetraose	C02052	C24H42O21	666.2218584	M+K	+	705.185016	2
m/z = 705.1836	mode = Positive	RT = 21.72841	1.72636939062783	46	1.44195707200724	2.01078170924841	12.2181815659669	4.80706610930405e-16	12	HMDB0176707	6-({[3	5-dihydroxy-6-(hydroxymethyl)-4-{[3	4	5-trihydroxy-6-({[3	4	5-trihydroxy-6-(hydroxymethyl)oxan-2-yl]oxy}methyl)oxan-2-yl]oxy}oxan-2-yl]oxy}methyl)oxane-2	3	4	5-tetrol	n/a	C24H42O21	666.2218584	M+K	+	705.185016	2
m/z = 705.1836	mode = Positive	RT = 21.72841	1.72636939062783	46	1.44195707200724	2.01078170924841	12.2181815659669	4.80706610930405e-16	12	HMDB0038871	Sesamose	C08248	C24H42O21	666.2218584	M+K	+	705.185016	2
m/z = 705.1836	mode = Positive	RT = 21.72841	1.72636939062783	46	1.44195707200724	2.01078170924841	12.2181815659669	4.80706610930405e-16	12	HMDB0039173	3-beta-Glucosylcellotriose	n/a	C24H42O21	666.2218584	M+K	+	705.185016	2
m/z = 705.1836	mode = Positive	RT = 21.72841	1.72636939062783	46	1.44195707200724	2.01078170924841	12.2181815659669	4.80706610930405e-16	12	HMDB0030574	5	7-Dihydroxy-2-(4-{2	4	6-trihydroxy-3-[(2E)-3-(4-hydroxyphenyl)prop-2-enoyl]-5-[3	4	5-trihydroxy-6-(hydroxymethyl)oxan-2-yl]phenoxy}phenyl)-2	3-dihydro-1-benzopyran-4-one	n/a	C36H32O15	704.1741204	M+H	+	705.181396	3
m/z = 705.1836	mode = Positive	RT = 21.72841	1.72636939062783	46	1.44195707200724	2.01078170924841	12.2181815659669	4.80706610930405e-16	12	HMDB0039337	Tetramethylquercetin 3-rutinoside	n/a	C31H38O16	666.2159852	M+K	+	705.179143	6
m/z = 400.0088	mode = Negative	RT = 70.73046	-1.15932529978957	46	-1.35248172133433	-0.966168878244802	-12.0814041542055	7.15232594511699e-16	13	NA	NA	NA	NA	NA	NA	NA	NA	NA
m/z = 388.6657	mode = Positive	RT = 118.7695	1.2680753620887	46	1.05580235005265	1.48034837412475	12.0246247554683	8.44093883550557e-16	14	NA	NA	NA	NA	NA	NA	NA	NA	NA
m/z = 1075.4332	mode = Negative	RT = 337.51781	3.95330053194609	46	3.28641094265598	4.62019012123619	11.932381866136	1.10574103643994e-15	15	HMDB0010149	Pip3(16:0/18:1(11z))	C00626	C43H84O22P4	1076.44047	M-H	-	1075.433194	0
m/z = 1075.4332	mode = Negative	RT = 337.51781	3.95330053194609	46	3.28641094265598	4.62019012123619	11.932381866136	1.10574103643994e-15	15	HMDB0010150	Pip3(16:0/18:1(9z))	C00626	C43H84O22P4	1076.44047	M-H	-	1075.433194	0
m/z = 1075.4332	mode = Negative	RT = 337.51781	3.95330053194609	46	3.28641094265598	4.62019012123619	11.932381866136	1.10574103643994e-15	15	HMDB0010151	Pip3(18:0/16:1(9z))	C00626	C43H84O22P4	1076.44047	M-H	-	1075.433194	0
m/z = 205.1594	mode = Positive	RT = 332.44674	-0.948185112191305	46	-1.11017243622354	-0.786197788159067	-11.7823888424193	1.71928570396789e-15	16	HMDB0031776	(6r	7s)-6	7-epoxy-1	3-tetradecadiyne	n/a	C14H20O	204.1514153	M+H	+	205.158691	3
m/z = 205.1594	mode = Positive	RT = 332.44674	-0.948185112191305	46	-1.11017243622354	-0.786197788159067	-11.7823888424193	1.71928570396789e-15	16	HMDB0036170	2-benzylidene-1-heptanol	n/a	C14H20O	204.1514153	M+H	+	205.158691	3
m/z = 205.1594	mode = Positive	RT = 332.44674	-0.948185112191305	46	-1.11017243622354	-0.786197788159067	-11.7823888424193	1.71928570396789e-15	16	HMDB0013816	2	4-di-tert-butylphenol	n/a	C14H20O	204.1514153	M+H	+	205.158691	3
m/z = 205.1594	mode = Positive	RT = 332.44674	-0.948185112191305	46	-1.11017243622354	-0.786197788159067	-11.7823888424193	1.71928570396789e-15	16	HMDB0041482	3-Benzyl-4-heptanone	n/a	C14H20O	204.1514153	M+H	+	205.158691	3
m/z = 288.1309	mode = Negative	RT = 340.46488	-0.718337290657392	46	-0.841528692554509	-0.595145888760275	-11.7373286498642	1.96418563578634e-15	17	HMDB0028747	Aspartyl-arginine	n/a	C10H19N5O5	289.1386187	M-H	-	288.131343	2
m/z = 288.1309	mode = Negative	RT = 340.46488	-0.718337290657392	46	-0.841528692554509	-0.595145888760275	-11.7373286498642	1.96418563578634e-15	17	HMDB0028705	Arginyl-aspartate	n/a	C10H19N5O5	289.1386187	M-H	-	288.131343	2
m/z = 652.1117	mode = Negative	RT = 37.33182	1.45685171817739	46	1.20282321390339	1.7108802224514	11.5439423626034	3.48889036354209e-15	18	NA	NA	NA	NA	NA	NA	NA	NA	NA
m/z = 1183.0627	mode = Negative	RT = 339.26074	3.45702965878957	46	2.85111112774966	4.06294818982947	11.4844478738234	4.16743739030104e-15	19	NA	NA	NA	NA	NA	NA	NA	NA	NA
m/z = 844.748	mode = Negative	RT = 337.47845	3.35558257065565	46	2.76096819955214	3.95019694175916	11.3593577897357	6.0645188404886e-15	20	NA	NA	NA	NA	NA	NA	NA	NA	NA
m/z = 469.219	mode = Positive	RT = 328.52828	-1.47381478787131	46	-1.73736941960194	-1.21026015614067	-11.2562442202136	8.27486207907889e-15	21	HMDB0061106	(8S	9S	11S	13R	19R)-11	19-dihydroxy-8-(2-hydroxyacetyl)-9	13-dimethyl-6-propyl-5	7-dioxapentacyclo[10.8.0.0²	⁹.0⁴	⁸.0¹³	¹⁸]icosa-14	17-dien-16-one	n/a	C25H34O7	446.2304534	M+Na	+	469.219671	1
m/z = 469.219	mode = Positive	RT = 328.52828	-1.47381478787131	46	-1.73736941960194	-1.21026015614067	-11.2562442202136	8.27486207907889e-15	21	HMDB0037037	Glycinoeclepin a	C08765	C25H34O7	446.2304534	M+Na	+	469.219671	1
m/z = 719.3299	mode = Positive	RT = 225.32989	1.61255320793913	46	1.32239761635752	1.90270879952075	11.1867609980939	1.0210417345762e-14	22	HMDB0034361	Olitorin	n/a	C35H52O14	696.3357064	M+Na	+	719.324924	7
m/z = 210.1129	mode = Negative	RT = 327.98023	-0.750181171370435	46	-0.885809547444252	-0.614552795296617	-11.1336316334121	1.19956660498106e-14	23	HMDB0015197	Isoprenaline	C07056	C11H17NO3	211.1208434	M-H	-	210.113567	3
m/z = 210.1129	mode = Negative	RT = 327.98023	-0.750181171370435	46	-0.885809547444252	-0.614552795296617	-11.1336316334121	1.19956660498106e-14	23	HMDB0014954	Orciprenaline	C07144	C11H17NO3	211.1208434	M-H	-	210.113567	3
m/z = 210.1129	mode = Negative	RT = 327.98023	-0.750181171370435	46	-0.885809547444252	-0.614552795296617	-11.1336316334121	1.19956660498106e-14	23	HMDB0014861	Methoxamine	C07513	C11H17NO3	211.1208434	M-H	-	210.113567	3
m/z = 234.1809	mode = Positive	RT = 19.39639	1.00260232362435	46	0.821087812033653	1.18411683521504	11.1183055668883	1.25672706090333e-14	24	HMDB0037834	Ethyl menthane carboxamide	n/a	C13H25NO	211.1936144	M+Na	+	234.182832	8
m/z = 234.1809	mode = Positive	RT = 19.39639	1.00260232362435	46	0.821087812033653	1.18411683521504	11.1183055668883	1.25672706090333e-14	24	HMDB0011140	Hypusine	n/a	C10H23N3O3	233.1739416	M+H	+	234.181218	1
m/z = 909.8409	mode = Negative	RT = 337.89492	3.54792467789044	46	2.9031082001052	4.19274115567567	11.0754024058949	1.43187310807834e-14	25	NA	NA	NA	NA	NA	NA	NA	NA	NA
m/z = 301.057	mode = Negative	RT = 33.09885	1.86106429742957	46	1.52058837593163	2.2015402189275	11.00262279083	1.78756894980978e-14	26	HMDB0015513	Fludiazepam	n/a	C16H12ClFN2O	302.0622189	M-H	-	301.054943	7
m/z = 301.057	mode = Negative	RT = 33.09885	1.86106429742957	46	1.52058837593163	2.2015402189275	11.00262279083	1.78756894980978e-14	26	HMDB0060017	(2S	3S	4S	5R	6S)-6-(2	6-dihydroxyphenoxy)-3	4	5-trihydroxyoxane-2-carboxylic acid	n/a	C12H14O9	302.063782	M-H	-	301.056506	2
m/z = 648.194	mode = Negative	RT = 23.48955	0.903862862349565	46	0.738419869377967	1.06930585532116	10.9970301248267	1.81835894567857e-14	27	NA	NA	NA	NA	NA	NA	NA	NA	NA
m/z = 91.0231	mode = Negative	RT = 36.86272	-0.83498545869913	46	-0.988229869001012	-0.681741048397248	-10.967698930527	1.98886992201862e-14	28	HMDB0172077	3-mercapto-1-Propanol	n/a	C3H8OS	92.02958605	M-H	-	91.02231	9
m/z = 91.0231	mode = Negative	RT = 36.86272	-0.83498545869913	46	-0.988229869001012	-0.681741048397248	-10.967698930527	1.98886992201862e-14	28	HMDB0030299	Cibulins	n/a	C3H8OS	92.02958557	M-H	-	91.02231	9
m/z = 91.0231	mode = Negative	RT = 36.86272	-0.83498545869913	46	-0.988229869001012	-0.681741048397248	-10.967698930527	1.98886992201862e-14	28	HMDB0032425	2-(methylthio)Ethanol	n/a	C3H8OS	92.02958557	M-H	-	91.02231	9
m/z = 177.1646	mode = Positive	RT = 328.57633	-0.991262117855652	46	-1.17326701487144	-0.809257220839868	-10.9629311470347	2.01808043152943e-14	29	HMDB0061826	1-Hexyl-2-methylbenzene	n/a	C13H20	176.1565006	M+H	+	177.163777	5
m/z = 177.1646	mode = Positive	RT = 328.57633	-0.991262117855652	46	-1.17326701487144	-0.809257220839868	-10.9629311470347	2.01808043152943e-14	29	HMDB0035180	(6e	8e)-4	6	8-megastigmatriene	n/a	C13H20	176.1565006	M+H	+	177.163777	5
m/z = 177.1646	mode = Positive	RT = 328.57633	-0.991262117855652	46	-1.17326701487144	-0.809257220839868	-10.9629311470347	2.01808043152943e-14	29	HMDB0061825	Heptylbenzene	n/a	C13H20	176.1565006	M+H	+	177.163777	5
m/z = 229.1552	mode = Positive	RT = 25.16714	1.05090810527826	46	0.856066735190932	1.24574947536559	10.8568744873599	2.79332100935749e-14	30	HMDB0011175	L-leucyl-l-proline	n/a	C11H20N2O3	228.1473925	M+H	+	229.154669	2
m/z = 229.1552	mode = Positive	RT = 25.16714	1.05090810527826	46	0.856066735190932	1.24574947536559	10.8568744873599	2.79332100935749e-14	30	HMDB0028937	L-leucyl-l-proline	n/a	C11H20N2O3	228.1473925	M+H	+	229.154669	2
m/z = 229.1552	mode = Positive	RT = 25.16714	1.05090810527826	46	0.856066735190932	1.24574947536559	10.8568744873599	2.79332100935749e-14	30	HMDB0036024	10-isopropyl-2	7-dimethyl-1-oxaspiro[4.5]deca-3	6-diene	n/a	C14H22O	206.1670653	M+Na	+	229.156283	5
m/z = 229.1552	mode = Positive	RT = 25.16714	1.05090810527826	46	0.856066735190932	1.24574947536559	10.8568744873599	2.79332100935749e-14	30	HMDB0032397	Methyl-delta-ionone	n/a	C14H22O	206.1670653	M+Na	+	229.156283	5
m/z = 229.1552	mode = Positive	RT = 25.16714	1.05090810527826	46	0.856066735190932	1.24574947536559	10.8568744873599	2.79332100935749e-14	30	HMDB0013825	4-Tert-octylphenol	C14205	C14H22O	206.1670653	M+Na	+	229.156283	5
m/z = 229.1552	mode = Positive	RT = 25.16714	1.05090810527826	46	0.856066735190932	1.24574947536559	10.8568744873599	2.79332100935749e-14	30	HMDB0061831	cis-.alpha.-irone	n/a	C14H22O	206.1670653	M+Na	+	229.156283	5
m/z = 229.1552	mode = Positive	RT = 25.16714	1.05090810527826	46	0.856066735190932	1.24574947536559	10.8568744873599	2.79332100935749e-14	30	HMDB0036023	Etaspirene	n/a	C14H22O	206.1670653	M+Na	+	229.156283	5
m/z = 229.1552	mode = Positive	RT = 25.16714	1.05090810527826	46	0.856066735190932	1.24574947536559	10.8568744873599	2.79332100935749e-14	30	HMDB0035631	alpha-Irone	C09690	C14H22O	206.1670653	M+Na	+	229.156283	5
m/z = 229.1552	mode = Positive	RT = 25.16714	1.05090810527826	46	0.856066735190932	1.24574947536559	10.8568744873599	2.79332100935749e-14	30	HMDB0035245	1-(2	6	6-trimethyl-2-cyclohexen-1-yl)-1-penten-3-one	n/a	C14H22O	206.1670653	M+Na	+	229.156283	5
m/z = 229.1552	mode = Positive	RT = 25.16714	1.05090810527826	46	0.856066735190932	1.24574947536559	10.8568744873599	2.79332100935749e-14	30	HMDB0032528	4-Tert-octylphenol	C14205	C14H22O	206.1670653	M+Na	+	229.156283	5
m/z = 229.1552	mode = Positive	RT = 25.16714	1.05090810527826	46	0.856066735190932	1.24574947536559	10.8568744873599	2.79332100935749e-14	30	HMDB0011174	L-isoleucyl-l-proline	n/a	C11H20N2O3	228.1473925	M+H	+	229.154669	2
m/z = 229.1552	mode = Positive	RT = 25.16714	1.05090810527826	46	0.856066735190932	1.24574947536559	10.8568744873599	2.79332100935749e-14	30	HMDB0028915	L-isoleucyl-l-proline	n/a	C11H20N2O3	228.1473925	M+H	+	229.154669	2
m/z = 229.1552	mode = Positive	RT = 25.16714	1.05090810527826	46	0.856066735190932	1.24574947536559	10.8568744873599	2.79332100935749e-14	30	HMDB0031738	3-methyl-4-(2	6	6-trimethyl-2-cyclohexen-1-yl)-3-buten-2-one	n/a	C14H22O	206.1670653	M+Na	+	229.156283	5
m/z = 229.1552	mode = Positive	RT = 25.16714	1.05090810527826	46	0.856066735190932	1.24574947536559	10.8568744873599	2.79332100935749e-14	30	HMDB0031737	Delta-methylionone	n/a	C14H22O	206.1670653	M+Na	+	229.156283	5
m/z = 229.1552	mode = Positive	RT = 25.16714	1.05090810527826	46	0.856066735190932	1.24574947536559	10.8568744873599	2.79332100935749e-14	30	HMDB0038130	1-(2	6	6-trimethyl-1-cyclohexen-1-yl)-1-penten-3-one	n/a	C14H22O	206.1670653	M+Na	+	229.156283	5
m/z = 790.3724	mode = Positive	RT = 334.96101	4.16212625971652	46	3.38614531771464	4.9381072017184	10.7965610710966	3.36271515948112e-14	31	NA	NA	NA	NA	NA	NA	NA	NA	NA
m/z = 359.127	mode = Positive	RT = 141.07123	-1.42223226645913	46	-1.68759295370446	-1.1568715792138	-10.7883541436193	3.44880725942872e-14	32	HMDB0041824	Alpha-zearalenol	C14750	C18H24O5	320.1623739	M+K	+	359.125532	4
m/z = 359.127	mode = Positive	RT = 141.07123	-1.42223226645913	46	-1.68759295370446	-1.1568715792138	-10.7883541436193	3.44880725942872e-14	32	HMDB0041838	Beta-zearalenol	C14751	C18H24O5	320.1623739	M+K	+	359.125532	4
m/z = 359.127	mode = Positive	RT = 141.07123	-1.42223226645913	46	-1.68759295370446	-1.1568715792138	-10.7883541436193	3.44880725942872e-14	32	HMDB0032698	[2-[4-Methyl-2-(2-methylpropanoyloxy)phenyl]oxiran-2-yl]methyl 2-methylpropanoate	n/a	C18H24O5	320.1623739	M+K	+	359.125532	4
m/z = 359.127	mode = Positive	RT = 141.07123	-1.42223226645913	46	-1.68759295370446	-1.1568715792138	-10.7883541436193	3.44880725942872e-14	32	HMDB0035501	Licoagrochalcone b	n/a	C21H20O4	336.1361591	M+Na	+	359.125377	4
m/z = 359.127	mode = Positive	RT = 141.07123	-1.42223226645913	46	-1.68759295370446	-1.1568715792138	-10.7883541436193	3.44880725942872e-14	32	HMDB0039609	Curcumin III	n/a	C21H20O4	336.1361591	M+Na	+	359.125377	4
m/z = 735.9409	mode = Positive	RT = 329.94761	1.01325993763478	46	0.823925228570576	1.20259464669899	10.7723854707209	3.62277882264421e-14	33	NA	NA	NA	NA	NA	NA	NA	NA	NA
m/z = 911.8452	mode = Positive	RT = 334.91698	3.98795978552348	46	3.23805577612857	4.73786379491839	10.7044989763757	4.46746718343071e-14	34	NA	NA	NA	NA	NA	NA	NA	NA	NA
m/z = 816.344	mode = Positive	RT = 340.17872	0.675666465154783	46	0.548410971573981	0.802921958735584	10.6875233106062	4.70827411510622e-14	35	NA	NA	NA	NA	NA	NA	NA	NA	NA
m/z = 736.3632	mode = Positive	RT = 339.80616	0.857635267570434	46	0.695948584372427	1.01932195076844	10.6770095188141	4.8639719364983e-14	36	NA	NA	NA	NA	NA	NA	NA	NA	NA
m/z = 846.7566	mode = Positive	RT = 335.65777	3.93266940305913	46	3.18954519756845	4.67579360854981	10.6523954877716	5.24920436440711e-14	37	NA	NA	NA	NA	NA	NA	NA	NA	NA
m/z = 916.5501	mode = Positive	RT = 339.40651	1.06328661926087	46	0.862268657321239	1.2643045812005	10.6472323947991	5.3338571991065e-14	38	NA	NA	NA	NA	NA	NA	NA	NA	NA
m/z = 741.0614	mode = Positive	RT = 335.89154	3.88688335413217	46	3.14666705986794	4.62709964839641	10.5697354376976	6.78430778331434e-14	39	NA	NA	NA	NA	NA	NA	NA	NA	NA
m/z = 835.353	mode = Positive	RT = 339.55225	1.43197349779826	46	1.15632700563727	1.70761998995925	10.4569194002436	9.64212450799922e-14	40	NA	NA	NA	NA	NA	NA	NA	NA	NA
m/z = 1077.4492	mode = Positive	RT = 336.23627	3.54804995102087	46	2.86389081984358	4.23220908219816	10.4388786258931	1.02012016875421e-13	41	HMDB0010149	Pip3(16:0/18:1(11z))	C00626	C43H84O22P4	1076.44047	M+H	+	1077.447746	1
m/z = 1077.4492	mode = Positive	RT = 336.23627	3.54804995102087	46	2.86389081984358	4.23220908219816	10.4388786258931	1.02012016875421e-13	41	HMDB0010151	Pip3(18:0/16:1(9z))	C00626	C43H84O22P4	1076.44047	M+H	+	1077.447746	1
m/z = 1077.4492	mode = Positive	RT = 336.23627	3.54804995102087	46	2.86389081984358	4.23220908219816	10.4388786258931	1.02012016875421e-13	41	HMDB0010150	Pip3(16:0/18:1(9z))	C00626	C43H84O22P4	1076.44047	M+H	+	1077.447746	1
m/z = 661.2617	mode = Negative	RT = 160.60169	-2.34029497896348	46	-2.79177613444409	-1.88881382348287	-10.4340334167748	1.03568718102398e-13	42	NA	NA	NA	NA	NA	NA	NA	NA	NA
m/z = 903.6478	mode = Positive	RT = 340.35681	1.07904241474261	46	0.870445345065827	1.28763948441939	10.4124172551814	1.10812258194604e-13	43	NA	NA	NA	NA	NA	NA	NA	NA	NA
m/z = 769.2605	mode = Positive	RT = 339.32294	1.8011193563513	46	1.44713875042453	2.15509996227808	10.2419883033878	1.89218136137253e-13	44	NA	NA	NA	NA	NA	NA	NA	NA	NA
m/z = 389.124	mode = Negative	RT = 295.12598	-0.74297105814087	46	-0.889451017950103	-0.596491098331637	-10.2097459270466	2.0946080047898e-13	45	HMDB0151810	2-(3	4-dimethoxyphenyl)-5-hydroxy-6	7	8-trimethoxy-3	4-dihydro-2H-1-benzopyran-4-one	n/a	C20H22O8	390.1314677	M-H	-	389.124192	0
m/z = 389.124	mode = Negative	RT = 295.12598	-0.74297105814087	46	-0.889451017950103	-0.596491098331637	-10.2097459270466	2.0946080047898e-13	45	HMDB0031422	Z-Piceid	n/a	C20H22O8	390.1314677	M-H	-	389.124192	0
m/z = 389.124	mode = Negative	RT = 295.12598	-0.74297105814087	46	-0.889451017950103	-0.596491098331637	-10.2097459270466	2.0946080047898e-13	45	HMDB0030565	(z)-resveratrol 4'-glucoside	n/a	C20H22O8	390.1314677	M-H	-	389.124192	0
m/z = 389.124	mode = Negative	RT = 295.12598	-0.74297105814087	46	-0.889451017950103	-0.596491098331637	-10.2097459270466	2.0946080047898e-13	45	HMDB0151808	2-(3	4-dimethoxyphenyl)-8-hydroxy-5	6	7-trimethoxy-3	4-dihydro-2H-1-benzopyran-4-one	n/a	C20H22O8	390.1314677	M-H	-	389.124192	0
m/z = 389.124	mode = Negative	RT = 295.12598	-0.74297105814087	46	-0.889451017950103	-0.596491098331637	-10.2097459270466	2.0946080047898e-13	45	HMDB0030564	trans-Piceid	C10275	C20H22O8	390.1314677	M-H	-	389.124192	0
m/z = 389.124	mode = Negative	RT = 295.12598	-0.74297105814087	46	-0.889451017950103	-0.596491098331637	-10.2097459270466	2.0946080047898e-13	45	HMDB0036294	(e)-2-glucosyl-3	4'	5-trihydroxystilbene	n/a	C20H22O8	390.1314677	M-H	-	389.124192	0
m/z = 319.1392	mode = Negative	RT = 160.59681	-1.66613105441217	46	-1.99528667310865	-1.3369754357157	-10.1889430899912	2.23672180414054e-13	46	HMDB0010347	Octanoylglucuronide	C03033	C14H24O8	320.1471177	M-H	-	319.139842	2
m/z = 319.1392	mode = Negative	RT = 160.59681	-1.66613105441217	46	-1.99528667310865	-1.3369754357157	-10.1889430899912	2.23672180414054e-13	46	HMDB0000901	Valproic acid glucuronide	n/a	C14H24O8	320.1471177	M-H	-	319.139842	2
m/z = 319.1392	mode = Negative	RT = 160.59681	-1.66613105441217	46	-1.99528667310865	-1.3369754357157	-10.1889430899912	2.23672180414054e-13	46	HMDB0060889	Valproic acid glucuronide	n/a	C14H24O8	320.1471177	M-H	-	319.139842	2
m/z = 675.9658	mode = Positive	RT = 339.81846	0.695855250584348	46	0.555966229828426	0.83574427134027	10.0128227634828	3.90763896729795e-13	47	NA	NA	NA	NA	NA	NA	NA	NA	NA
m/z = 272.9941	mode = Positive	RT = 72.87083	-2.15350619738956	46	-2.5869002236813	-1.72011217109783	-10.001944844651	4.04515187233853e-13	48	HMDB0033352	Cyclobrassinin	n/a	C11H10N2S2	234.0285397	M+K	+	272.991698	9
m/z = 913.538	mode = Positive	RT = 337.56664	1.76446945886087	46	1.40636081902316	2.12257809869858	9.91791990770847	5.28653602588255e-13	49	NA	NA	NA	NA	NA	NA	NA	NA	NA
m/z = 697.5324	mode = Positive	RT = 335.97136	3.13405226759478	46	2.49282101426706	3.77528352092251	9.83813559224757	6.82165044606558e-13	50	HMDB0012097	Sm(d18:1/14:0)	n/a	C37H75N2O6P	674.5362747	M+Na	+	697.525493	10
