# Supplementary material for: Discovery of potential urine-accessible metabolite biomarkers associated with muscle disease and corticosteroid response in the mdx mouse model for Duchenne
Source: PLoS One. 2019 Jul 16;14(7):e0219507. doi: 10.1371/journal.pone.0219507 (PMC6634414; doi:10.1371/journal.pone.0219507)
Supplement: S3 File — The first 8 sheets represent fixed effects (FE) estimates for the: intercept; genotype, time, and treatment main effects; genotype x time, genotype x treatment, and time x treatment pairwise interactions; and genotype x time x treatment interaction. They give the coefficient (Beta) estimate, its standard error (SE), the number of degrees of freedom (DF), the 95% confidence interval (CI) lower and upper bounds, the t-value, and the p-value. The next sheet presents the random effect (RE) estimates, which for these models are the random intercept standard deviations (SD). The last sheet presents the results from the likelihood ratio tests (LRT) comparing the full model with models that exclude genotype, time, and treatment, thus testing the associations with genotype, time, and treatment, respectively. The baseline values in the model were WT (for genotype), T1 (for time), and control (for treatment). (XLSX) [file pone.0219507.s006.xlsx]

## Sheet: FE - Intercept
Metabolite peak information			Intercept estimates
Peak m/z value	Peak mode	Peak retention time (seconds)	Beta	SE	DF	95% CI: lower bound	95% CI: upper bound	T-value	P-value
m/z = 357.24594	mode = Positive	RT = 20.659	-7.7529	0.128095	39	-7.99903	-7.50677	-60.5248	3.5196e-40
m/z = 204.98081	mode = Negative	RT = 51.65323	0.698136	0.270552	39	0.178272	1.218	2.58041	0.0137478
m/z = 485.33153	mode = Positive	RT = 18.73905	-8.76206	0.130597	39	-9.013	-8.51112	-67.0925	6.57408e-42
m/z = 884.92954	mode = Positive	RT = 231.26267	-9.61	0.160532	39	-9.91846	-9.30154	-59.8633	5.37894e-40
m/z = 370.03884	mode = Positive	RT = 73.98233	-6.47662	0.137818	39	-6.74143	-6.2118	-46.9941	5.95737e-36
m/z = 241.15381	mode = Positive	RT = 25.277	-1.88206	0.0718292	39	-2.02008	-1.74404	-26.2019	2.27978e-26
m/z = 335.13355	mode = Negative	RT = 140.59396	-2.10673	0.2321	39	-2.55271	-1.66075	-9.07681	3.69142e-11
m/z = 843.35535	mode = Negative	RT = 203.09755	-7.94632	0.246233	39	-8.41946	-7.47319	-32.2716	9.58624e-30
m/z = 255.87456	mode = Negative	RT = 72.27044	-3.99771	0.481919	39	-4.92372	-3.07171	-8.29541	3.83626e-10
m/z = 583.25604	mode = Positive	RT = 381.06653	-7.66713	0.229172	39	-8.10748	-7.22678	-33.4558	2.466e-30
m/z = 484.16091	mode = Negative	RT = 155.62501	-5.03396	0.118493	39	-5.26164	-4.80627	-42.4831	2.83353e-34
m/z = 705.18365	mode = Positive	RT = 21.72841	-7.75139	0.124636	39	-7.99088	-7.5119	-62.1924	1.23236e-40
m/z = 400.0088	mode = Negative	RT = 70.73046	-6.18912	0.142684	39	-6.46328	-5.91495	-43.3764	1.27932e-34
m/z = 388.66566	mode = Positive	RT = 118.7695	-9.25946	0.167546	39	-9.5814	-8.93752	-55.2653	1.17193e-38
m/z = 1075.43315	mode = Negative	RT = 337.51781	-7.15175	0.322817	39	-7.77204	-6.53146	-22.1542	1.0588e-23
m/z = 205.15937	mode = Positive	RT = 332.44674	-4.88196	0.130462	39	-5.13264	-4.63128	-37.4204	3.55773e-32
m/z = 288.1309	mode = Negative	RT = 340.46488	-4.04619	0.107566	39	-4.25288	-3.8395	-37.616	2.91877e-32
m/z = 652.11169	mode = Negative	RT = 37.33182	-6.00896	0.11806	39	-6.23581	-5.78211	-50.8976	2.78442e-37
m/z = 1183.06271	mode = Negative	RT = 339.26074	-6.52175	0.251885	39	-7.00574	-6.03775	-25.8917	3.53907e-26
m/z = 844.74797	mode = Negative	RT = 337.47845	-8.10802	0.266519	39	-8.62013	-7.59591	-30.4219	8.79136e-29
m/z = 469.21897	mode = Positive	RT = 328.52828	-5.67385	0.102122	39	-5.87007	-5.47762	-55.5597	9.55043e-39
m/z = 719.32991	mode = Positive	RT = 225.32989	-8.78082	0.155745	39	-9.08008	-8.48156	-56.3793	5.43187e-39
m/z = 210.11285	mode = Negative	RT = 327.98023	-2.50445	0.103456	39	-2.70324	-2.30566	-24.2079	4.19464e-25
m/z = 234.18087	mode = Positive	RT = 19.39639	-7.16421	0.0972835	39	-7.35114	-6.97728	-73.6426	1.78713e-43
m/z = 909.84086	mode = Negative	RT = 337.89492	-7.50554	0.290049	39	-8.06286	-6.94821	-25.8768	3.61514e-26
m/z = 301.05696	mode = Negative	RT = 33.09885	-2.25982	0.226917	39	-2.69584	-1.8238	-9.9588	2.87596e-12
m/z = 648.19398	mode = Negative	RT = 23.48955	-6.93076	0.0911283	39	-7.10586	-6.75566	-76.055	5.12724e-44
m/z = 91.02313	mode = Negative	RT = 36.86272	-5.89475	0.145423	39	-6.17418	-5.61532	-40.5353	1.69851e-33
m/z = 177.16461	mode = Positive	RT = 328.57633	-4.80252	0.138085	39	-5.06785	-4.53719	-34.7794	5.69658e-31
m/z = 229.15522	mode = Positive	RT = 25.16714	0.0974819	0.0885362	39	-0.0726397	0.267603	1.10104	0.277629
m/z = 790.37236	mode = Positive	RT = 334.96101	-4.83701	0.397483	39	-5.60077	-4.07325	-12.1691	7.45694e-15
m/z = 359.12695	mode = Positive	RT = 141.07123	-4.05368	0.169952	39	-4.38024	-3.72712	-23.8519	7.21319e-25
m/z = 735.94092	mode = Positive	RT = 329.94761	-6.45429	0.272805	39	-6.97848	-5.9301	-23.6589	9.70611e-25
m/z = 911.84521	mode = Positive	RT = 334.91698	-3.96144	0.380365	39	-4.69231	-3.23057	-10.4148	7.99283e-13
m/z = 816.34401	mode = Positive	RT = 340.17872	-6.40395	0.0913359	39	-6.57945	-6.22845	-70.1143	1.19574e-42
m/z = 736.36315	mode = Positive	RT = 339.80616	-6.85087	0.131395	39	-7.10334	-6.59839	-52.1395	1.10203e-37
m/z = 846.75657	mode = Positive	RT = 335.65777	-4.12977	0.377646	39	-4.85542	-3.40413	-10.9356	1.91465e-13
m/z = 916.55012	mode = Positive	RT = 339.40651	-5.53195	0.113374	39	-5.74979	-5.3141	-48.7936	1.40922e-36
m/z = 741.06143	mode = Positive	RT = 335.89154	-5.55916	0.365578	39	-6.26161	-4.8567	-15.2065	5.52634e-18
m/z = 835.35302	mode = Positive	RT = 339.55225	-6.22099	0.162936	39	-6.53407	-5.90791	-38.1806	1.6572e-32
m/z = 1077.44925	mode = Positive	RT = 336.23627	-3.75167	0.298848	39	-4.3259	-3.17744	-12.5538	2.81872e-15
m/z = 661.26169	mode = Negative	RT = 160.60169	-5.78434	0.257652	39	-6.27942	-5.28926	-22.4502	6.54638e-24
m/z = 903.64784	mode = Positive	RT = 340.35681	-5.49887	0.115615	39	-5.72102	-5.27672	-47.562	3.75836e-36
m/z = 769.26046	mode = Positive	RT = 339.32294	-6.48368	0.176231	39	-6.82231	-6.14505	-36.7908	6.77422e-32
m/z = 389.12403	mode = Negative	RT = 295.12598	-3.75398	0.0917009	39	-3.93018	-3.57778	-40.9372	1.166e-33
m/z = 319.13918	mode = Negative	RT = 160.59681	0.330754	0.181459	39	-0.0179185	0.679427	1.82274	0.0760152
m/z = 675.96578	mode = Positive	RT = 339.81846	-7.49763	0.0819319	39	-7.65507	-7.3402	-91.5106	3.92293e-47
m/z = 272.99411	mode = Positive	RT = 72.87083	-5.8421	0.227739	39	-6.2797	-5.4045	-25.6526	4.98368e-26
m/z = 913.53796	mode = Positive	RT = 337.56664	-5.3635	0.165022	39	-5.68059	-5.04641	-32.5017	7.33679e-30
m/z = 697.5324	mode = Positive	RT = 335.97136	-6.40304	0.296135	39	-6.97206	-5.83402	-21.622	2.54922e-23
m/z = 132.07757	mode = Positive	RT = 23.18143	-0.0906096	0.199543	39	-0.474029	0.29281	-0.454086	0.652284
m/z = 114.06447	mode = Positive	RT = 22.59731	-0.766011	0.0766704	39	-0.913333	-0.61869	-9.99096	2.6253e-12

## Sheet: FE - Genotype
Metabolite peak information			Genotype estimates
Peak m/z value	Peak mode	Peak retention time (seconds)	Beta	SE	DF	95% CI: lower bound	95% CI: upper bound	T-value	P-value
m/z = 357.24594	mode = Positive	RT = 20.659	3.43597	0.186117	39	3.07835	3.79359	18.4613	7.07811e-21
m/z = 204.98081	mode = Negative	RT = 51.65323	1.76099	0.393102	39	1.00565	2.51634	4.47974	6.3646e-05
m/z = 485.33153	mode = Positive	RT = 18.73905	3.13705	0.189745	39	2.77245	3.50164	16.5329	3.2484e-19
m/z = 884.92954	mode = Positive	RT = 231.26267	3.15279	0.233245	39	2.70461	3.60097	13.5171	2.66884e-16
m/z = 370.03884	mode = Positive	RT = 73.98233	-0.781268	0.200244	39	-1.16604	-0.3965	-3.90157	0.000367124
m/z = 241.15381	mode = Positive	RT = 25.277	0.34286	0.104212	39	0.142617	0.543103	3.29001	0.00213066
m/z = 335.13355	mode = Negative	RT = 140.59396	-1.19745	0.336851	39	-1.84471	-0.550196	-3.55484	0.00100944
m/z = 843.35535	mode = Negative	RT = 203.09755	1.58701	0.357597	39	0.899891	2.27413	4.43799	7.23919e-05
m/z = 255.87456	mode = Negative	RT = 72.27044	-3.30521	0.700212	39	-4.65066	-1.95976	-4.7203	3.01463e-05
m/z = 583.25604	mode = Positive	RT = 381.06653	3.38529	0.332939	39	2.74556	4.02503	10.1679	1.59342e-12
m/z = 484.16091	mode = Negative	RT = 155.62501	-1.49628	0.171253	39	-1.82534	-1.16722	-8.73726	1.01192e-10
m/z = 705.18365	mode = Positive	RT = 21.72841	1.6654	0.181091	39	1.31744	2.01337	9.19649	2.59595e-11
m/z = 400.0088	mode = Negative	RT = 70.73046	-0.323671	0.207315	39	-0.722025	0.0746829	-1.56125	0.126543
m/z = 388.66566	mode = Positive	RT = 118.7695	1.22031	0.242749	39	0.753871	1.68675	5.02705	1.14991e-05
m/z = 1075.43315	mode = Negative	RT = 337.51781	2.61732	0.468724	39	1.71667	3.51797	5.58392	1.95871e-06
m/z = 205.15937	mode = Positive	RT = 332.44674	-0.807011	0.188066	39	-1.16838	-0.445643	-4.2911	0.000113596
m/z = 288.1309	mode = Negative	RT = 340.46488	-0.709596	0.155439	39	-1.00827	-0.41092	-4.56509	4.88713e-05
m/z = 652.11169	mode = Negative	RT = 37.33182	0.886358	0.171255	39	0.557293	1.21542	5.17566	7.18459e-06
m/z = 1183.06271	mode = Negative	RT = 339.26074	2.48971	0.365927	39	1.78659	3.19284	6.80385	3.98845e-08
m/z = 844.74797	mode = Negative	RT = 337.47845	2.53532	0.38712	39	1.79147	3.27917	6.54919	8.96286e-08
m/z = 469.21897	mode = Positive	RT = 328.52828	-0.15004	0.147456	39	-0.433375	0.133295	-1.01753	0.315174
m/z = 719.32991	mode = Positive	RT = 225.32989	2.06793	0.226041	39	1.63359	2.50226	9.14847	2.98911e-11
m/z = 210.11285	mode = Negative	RT = 327.98023	-0.844268	0.148412	39	-1.12944	-0.559096	-5.68869	1.40156e-06
m/z = 234.18087	mode = Positive	RT = 19.39639	0.693991	0.140806	39	0.423433	0.964548	4.9287	1.56802e-05
m/z = 909.84086	mode = Negative	RT = 337.89492	2.30392	0.421231	39	1.49452	3.11331	5.46948	2.82198e-06
m/z = 301.05696	mode = Negative	RT = 33.09885	1.40615	0.328716	39	0.774521	2.03777	4.27769	0.00011834
m/z = 648.19398	mode = Negative	RT = 23.48955	0.665157	0.132354	39	0.410841	0.919473	5.02561	1.15516e-05
m/z = 91.02313	mode = Negative	RT = 36.86272	-0.809651	0.211294	39	-1.21565	-0.403651	-3.83187	0.000451136
m/z = 177.16461	mode = Positive	RT = 328.57633	-0.556669	0.198854	39	-0.938766	-0.174572	-2.79938	0.00792033
m/z = 229.15522	mode = Positive	RT = 25.16714	0.746742	0.128461	39	0.499905	0.993578	5.81299	9.4195e-07
m/z = 790.37236	mode = Positive	RT = 334.96101	2.46332	0.577078	39	1.35446	3.57217	4.2686	0.000121669
m/z = 359.12695	mode = Positive	RT = 141.07123	-0.68703	0.246356	39	-1.1604	-0.213658	-2.78876	0.0081392
m/z = 735.94092	mode = Positive	RT = 329.94761	1.2698	0.394862	39	0.511079	2.02853	3.21581	0.00261493
m/z = 911.84521	mode = Positive	RT = 334.91698	2.18133	0.552379	39	1.11994	3.24272	3.94897	0.000318898
m/z = 816.34401	mode = Positive	RT = 340.17872	0.510727	0.132662	39	0.255819	0.765636	3.84984	0.000427843
m/z = 736.36315	mode = Positive	RT = 339.80616	1.17129	0.190912	39	0.804454	1.53813	6.13523	3.36054e-07
m/z = 846.75657	mode = Positive	RT = 335.65777	2.26525	0.548369	39	1.21157	3.31894	4.13089	0.000184794
m/z = 916.55012	mode = Positive	RT = 339.40651	0.593132	0.164707	39	0.276648	0.909616	3.60113	0.000883762
m/z = 741.06143	mode = Positive	RT = 335.89154	2.30786	0.530968	39	1.28761	3.32811	4.34651	9.58847e-05
m/z = 835.35302	mode = Positive	RT = 339.55225	1.1357	0.236735	39	0.680816	1.59059	4.79734	2.36895e-05
m/z = 1077.44925	mode = Positive	RT = 336.23627	1.74333	0.433966	39	0.909465	2.57719	4.0172	0.000260122
m/z = 661.26169	mode = Negative	RT = 160.60169	-0.43885	0.373502	39	-1.15653	0.278831	-1.17496	0.247134
m/z = 903.64784	mode = Positive	RT = 340.35681	0.599327	0.167982	39	0.276552	0.922103	3.56781	0.000972592
m/z = 769.26046	mode = Positive	RT = 339.32294	1.35411	0.255937	39	0.862331	1.84589	5.2908	4.98468e-06
m/z = 389.12403	mode = Negative	RT = 295.12598	0.139408	0.132865	39	-0.115892	0.394708	1.04924	0.300527
m/z = 319.13918	mode = Negative	RT = 160.59681	-0.621313	0.262151	39	-1.12503	-0.117591	-2.37005	0.0228269
m/z = 675.96578	mode = Positive	RT = 339.81846	0.684101	0.119044	39	0.455358	0.912843	5.74661	1.16468e-06
m/z = 272.99411	mode = Positive	RT = 72.87083	-0.89194	0.330898	39	-1.52776	-0.256123	-2.69552	0.0103179
m/z = 913.53796	mode = Positive	RT = 337.56664	0.743757	0.239762	39	0.283057	1.20446	3.10207	0.00356474
m/z = 697.5324	mode = Positive	RT = 335.97136	1.96424	0.430113	39	1.13779	2.7907	4.56681	4.86119e-05
m/z = 132.07757	mode = Positive	RT = 23.18143	1.22927	0.289929	39	0.672179	1.78637	4.23992	0.000132777
m/z = 114.06447	mode = Positive	RT = 22.59731	-0.120644	0.110875	39	-0.33369	0.0924013	-1.08811	0.283225

## Sheet: FE - Time
Metabolite peak information			Time estimates
Peak m/z value	Peak mode	Peak retention time (seconds)	Beta	SE	DF	95% CI: lower bound	95% CI: upper bound	T-value	P-value
m/z = 357.24594	mode = Positive	RT = 20.659	0.139803	0.181153	35	-0.209558	0.489164	0.771739	0.445449
m/z = 204.98081	mode = Negative	RT = 51.65323	-0.615378	0.380407	35	-1.34901	0.118252	-1.61768	0.11471
m/z = 485.33153	mode = Positive	RT = 18.73905	-0.0629601	0.181078	35	-0.412175	0.286255	-0.347696	0.730151
m/z = 884.92954	mode = Positive	RT = 231.26267	-0.218657	0.224457	35	-0.65153	0.214217	-0.974159	0.336663
m/z = 370.03884	mode = Positive	RT = 73.98233	0.470104	0.194904	35	0.0942252	0.845983	2.41198	0.021246
m/z = 241.15381	mode = Positive	RT = 25.277	-0.363721	0.0887931	35	-0.534962	-0.19248	-4.09628	0.000236086
m/z = 335.13355	mode = Negative	RT = 140.59396	-0.0139255	0.292196	35	-0.577436	0.549585	-0.047658	0.96226
m/z = 843.35535	mode = Negative	RT = 203.09755	1.44526	0.323885	35	0.820635	2.06988	4.46226	8.04304e-05
m/z = 255.87456	mode = Negative	RT = 72.27044	-1.132	0.681536	35	-2.44636	0.18237	-1.66095	0.105657
m/z = 583.25604	mode = Positive	RT = 381.06653	0.103643	0.312999	35	-0.499987	0.707272	0.331128	0.742522
m/z = 484.16091	mode = Negative	RT = 155.62501	-0.0789986	0.124436	35	-0.318979	0.160981	-0.634852	0.529654
m/z = 705.18365	mode = Positive	RT = 21.72841	0.870764	0.176261	35	0.530837	1.21069	4.94018	1.92174e-05
m/z = 400.0088	mode = Negative	RT = 70.73046	0.221523	0.201628	35	-0.167324	0.610371	1.09867	0.279412
m/z = 388.66566	mode = Positive	RT = 118.7695	1.09027	0.194278	35	0.7156	1.46494	5.61192	2.50839e-06
m/z = 1075.43315	mode = Negative	RT = 337.51781	0.028149	0.418327	35	-0.778611	0.834909	0.0672893	0.946734
m/z = 205.15937	mode = Positive	RT = 332.44674	-0.111885	0.124362	35	-0.351722	0.127952	-0.899669	0.374445
m/z = 288.1309	mode = Negative	RT = 340.46488	-0.300221	0.11241	35	-0.517009	-0.0834334	-2.67076	0.0114041
m/z = 652.11169	mode = Negative	RT = 37.33182	-0.207146	0.144618	35	-0.486046	0.0717545	-1.43237	0.160909
m/z = 1183.06271	mode = Negative	RT = 339.26074	0.255286	0.342662	35	-0.40555	0.916122	0.745008	0.46124
m/z = 844.74797	mode = Negative	RT = 337.47845	0.268625	0.355607	35	-0.417176	0.954425	0.755399	0.455064
m/z = 469.21897	mode = Positive	RT = 328.52828	0.163612	0.103577	35	-0.0361398	0.363364	1.57962	0.12319
m/z = 719.32991	mode = Positive	RT = 225.32989	0.423564	0.1963	35	0.0449923	0.802135	2.15774	0.0378932
m/z = 210.11285	mode = Negative	RT = 327.98023	0.128714	0.0812068	35	-0.0278961	0.285325	1.58502	0.121957
m/z = 234.18087	mode = Positive	RT = 19.39639	0.383529	0.108159	35	0.174939	0.592118	3.54596	0.00113437
m/z = 909.84086	mode = Negative	RT = 337.89492	-0.0989032	0.381666	35	-0.83496	0.637154	-0.259136	0.797049
m/z = 301.05696	mode = Negative	RT = 33.09885	0.269871	0.261277	35	-0.234011	0.773754	1.03289	0.308738
m/z = 648.19398	mode = Negative	RT = 23.48955	0.222739	0.120688	35	-0.0100117	0.455489	1.84558	0.0734263
m/z = 91.02313	mode = Negative	RT = 36.86272	0.0495709	0.205659	35	-0.347049	0.446191	0.241035	0.810934
m/z = 177.16461	mode = Positive	RT = 328.57633	-0.0692229	0.126691	35	-0.313551	0.175105	-0.546392	0.588263
m/z = 229.15522	mode = Positive	RT = 25.16714	-0.46608	0.109872	35	-0.677972	-0.254189	-4.24204	0.000154143
m/z = 790.37236	mode = Positive	RT = 334.96101	-0.34369	0.511417	35	-1.32998	0.642597	-0.672035	0.505974
m/z = 359.12695	mode = Positive	RT = 141.07123	-0.0466433	0.20138	35	-0.435011	0.341725	-0.231619	0.818183
m/z = 735.94092	mode = Positive	RT = 329.94761	0.117579	0.303611	35	-0.467945	0.703104	0.38727	0.700902
m/z = 911.84521	mode = Positive	RT = 334.91698	-0.467051	0.499256	35	-1.42988	0.495783	-0.935494	0.355944
m/z = 816.34401	mode = Positive	RT = 340.17872	0.0442356	0.12153	35	-0.190139	0.27861	0.36399	0.718055
m/z = 736.36315	mode = Positive	RT = 339.80616	-0.0169304	0.185821	35	-0.375292	0.341431	-0.0911113	0.927924
m/z = 846.75657	mode = Positive	RT = 335.65777	-0.457754	0.491539	35	-1.40571	0.490198	-0.931266	0.358096
m/z = 916.55012	mode = Positive	RT = 339.40651	-0.235601	0.15453	35	-0.533618	0.0624162	-1.52463	0.136338
m/z = 741.06143	mode = Positive	RT = 335.89154	-0.395952	0.484692	35	-1.3307	0.538794	-0.816915	0.419503
m/z = 835.35302	mode = Positive	RT = 339.55225	-0.0785042	0.227188	35	-0.516645	0.359637	-0.345547	0.731751
m/z = 1077.44925	mode = Positive	RT = 336.23627	-0.427539	0.390136	35	-1.17993	0.324854	-1.09587	0.280619
m/z = 661.26169	mode = Negative	RT = 160.60169	-0.300055	0.305943	35	-0.890077	0.289967	-0.980755	0.333445
m/z = 903.64784	mode = Positive	RT = 340.35681	-0.119228	0.161563	35	-0.430809	0.192352	-0.737966	0.465454
m/z = 769.26046	mode = Positive	RT = 339.32294	-0.188232	0.231975	35	-0.635605	0.259141	-0.81143	0.422603
m/z = 389.12403	mode = Negative	RT = 295.12598	0.389294	0.106478	35	0.183948	0.59464	3.65611	0.000833406
m/z = 319.13918	mode = Negative	RT = 160.59681	-0.395508	0.187748	35	-0.757586	-0.0334293	-2.10659	0.0423926
m/z = 675.96578	mode = Positive	RT = 339.81846	0.0625803	0.115869	35	-0.160878	0.286038	0.540095	0.592552
m/z = 272.99411	mode = Positive	RT = 72.87083	0.249598	0.322072	35	-0.37153	0.870726	0.774977	0.443558
m/z = 913.53796	mode = Positive	RT = 337.56664	-0.357745	0.228704	35	-0.798809	0.0833196	-1.56423	0.126762
m/z = 697.5324	mode = Positive	RT = 335.97136	-0.350456	0.393002	35	-1.10838	0.407464	-0.89174	0.378622
m/z = 132.07757	mode = Positive	RT = 23.18143	-0.917712	0.282196	35	-1.46194	-0.373486	-3.25204	0.00253826
m/z = 114.06447	mode = Positive	RT = 22.59731	-0.265503	0.0824029	35	-0.42442	-0.106586	-3.22202	0.00275161

## Sheet: FE - Treatment
Metabolite peak information			Treatment estimates
Peak m/z value	Peak mode	Peak retention time (seconds)	Beta	SE	DF	95% CI: lower bound	95% CI: upper bound	T-value	P-value
m/z = 357.24594	mode = Positive	RT = 20.659	-0.224514	0.176988	39	-0.564596	0.115567	-1.26853	0.21213
m/z = 204.98081	mode = Negative	RT = 51.65323	0.183366	0.373821	39	-0.534928	0.901659	0.490517	0.626517
m/z = 485.33153	mode = Positive	RT = 18.73905	-0.184596	0.18044	39	-0.53131	0.162118	-1.02303	0.312597
m/z = 884.92954	mode = Positive	RT = 231.26267	-0.045068	0.221805	39	-0.471265	0.381129	-0.203187	0.840045
m/z = 370.03884	mode = Positive	RT = 73.98233	-0.29548	0.190422	39	-0.661375	0.0704153	-1.55171	0.128811
m/z = 241.15381	mode = Positive	RT = 25.277	-0.0806846	0.0991375	39	-0.271176	0.109807	-0.813865	0.420664
m/z = 335.13355	mode = Negative	RT = 140.59396	-0.462788	0.32042	39	-1.07847	0.152896	-1.44432	0.156636
m/z = 843.35535	mode = Negative	RT = 203.09755	0.501239	0.340098	39	-0.152256	1.15473	1.47381	0.14856
m/z = 255.87456	mode = Negative	RT = 72.27044	-1.43084	0.665866	39	-2.7103	-0.151386	-2.14884	0.0379126
m/z = 583.25604	mode = Positive	RT = 381.06653	0.119393	0.316618	39	-0.488986	0.727771	0.377088	0.708152
m/z = 484.16091	mode = Negative	RT = 155.62501	-1.12569	0.163071	39	-1.43903	-0.812351	-6.90306	2.91227e-08
m/z = 705.18365	mode = Positive	RT = 21.72841	0.519957	0.172209	39	0.189059	0.850855	3.01934	0.00445128
m/z = 400.0088	mode = Negative	RT = 70.73046	-0.433975	0.197146	39	-0.812789	-0.0551602	-2.20128	0.0337004
m/z = 388.66566	mode = Positive	RT = 118.7695	0.367603	0.231007	39	-0.0762754	0.811482	1.59131	0.119615
m/z = 1075.43315	mode = Negative	RT = 337.51781	0.00894569	0.44581	39	-0.847674	0.865565	0.0200662	0.984093
m/z = 205.15937	mode = Positive	RT = 332.44674	-0.0274204	0.179198	39	-0.371748	0.316907	-0.153017	0.879174
m/z = 288.1309	mode = Negative	RT = 340.46488	-0.0885275	0.148018	39	-0.372944	0.195889	-0.598084	0.553241
m/z = 652.11169	mode = Negative	RT = 37.33182	0.131381	0.162923	39	-0.181673	0.444436	0.806403	0.424901
m/z = 1183.06271	mode = Negative	RT = 339.26074	0.393094	0.347991	39	-0.275568	1.06176	1.12961	0.265541
m/z = 844.74797	mode = Negative	RT = 337.47845	0.174896	0.368161	39	-0.532523	0.882314	0.475052	0.6374
m/z = 469.21897	mode = Positive	RT = 328.52828	-0.119603	0.140444	39	-0.389464	0.150258	-0.851608	0.399631
m/z = 719.32991	mode = Positive	RT = 225.32989	0.135681	0.215014	39	-0.277466	0.548828	0.631035	0.531699
m/z = 210.11285	mode = Negative	RT = 327.98023	-0.962582	0.141586	39	-1.23464	-0.690525	-6.79856	4.05599e-08
m/z = 234.18087	mode = Positive	RT = 19.39639	-0.0379453	0.13403	39	-0.295482	0.219592	-0.283111	0.778589
m/z = 909.84086	mode = Negative	RT = 337.89492	-0.0218527	0.400618	39	-0.791636	0.747931	-0.0545475	0.956777
m/z = 301.05696	mode = Negative	RT = 33.09885	0.422905	0.312829	39	-0.178193	1.024	1.35187	0.184204
m/z = 648.19398	mode = Negative	RT = 23.48955	-0.0641796	0.125874	39	-0.306046	0.177687	-0.50987	0.613016
m/z = 91.02313	mode = Negative	RT = 36.86272	0.00408157	0.20093	39	-0.382004	0.390167	0.0203134	0.983897
m/z = 177.16461	mode = Positive	RT = 328.57633	0.515226	0.189525	39	0.151055	0.879397	2.71851	0.0097355
m/z = 229.15522	mode = Positive	RT = 25.16714	-0.139265	0.122203	39	-0.374077	0.0955466	-1.13962	0.261395
m/z = 790.37236	mode = Positive	RT = 334.96101	0.261919	0.548881	39	-0.792751	1.31659	0.477187	0.635892
m/z = 359.12695	mode = Positive	RT = 141.07123	-0.234794	0.234411	39	-0.685213	0.215625	-1.00163	0.322695
m/z = 735.94092	mode = Positive	RT = 329.94761	-0.394882	0.375857	39	-1.11709	0.327325	-1.05062	0.299901
m/z = 911.84521	mode = Positive	RT = 334.91698	0.112099	0.525352	39	-0.89736	1.12156	0.213379	0.832143
m/z = 816.34401	mode = Positive	RT = 340.17872	-0.0285655	0.126166	39	-0.270992	0.213861	-0.226412	0.822063
m/z = 736.36315	mode = Positive	RT = 339.80616	0.0924694	0.181548	39	-0.256374	0.441313	0.509338	0.613385
m/z = 846.75657	mode = Positive	RT = 335.65777	0.107547	0.521553	39	-0.894612	1.10971	0.206205	0.837703
m/z = 916.55012	mode = Positive	RT = 339.40651	-0.0486995	0.156634	39	-0.34967	0.252271	-0.310913	0.757522
m/z = 741.06143	mode = Positive	RT = 335.89154	0.121647	0.504973	39	-0.848655	1.09195	0.240897	0.810897
m/z = 835.35302	mode = Positive	RT = 339.55225	0.571899	0.225125	39	0.139323	1.00447	2.54036	0.0151679
m/z = 1077.44925	mode = Positive	RT = 336.23627	0.158771	0.41274	39	-0.634305	0.951848	0.384677	0.702567
m/z = 661.26169	mode = Negative	RT = 160.60169	-0.212891	0.355387	39	-0.895765	0.469982	-0.599041	0.55261
m/z = 903.64784	mode = Positive	RT = 340.35681	0.0548924	0.159743	39	-0.252052	0.361837	0.343629	0.732971
m/z = 769.26046	mode = Positive	RT = 339.32294	0.00486258	0.243413	39	-0.462853	0.472578	0.0199767	0.984164
m/z = 389.12403	mode = Negative	RT = 295.12598	0.102497	0.126438	39	-0.140452	0.345446	0.810653	0.422484
m/z = 319.13918	mode = Negative	RT = 160.59681	-0.312498	0.249652	39	-0.792202	0.167207	-1.25173	0.218124
m/z = 675.96578	mode = Positive	RT = 339.81846	0.104086	0.113205	39	-0.113437	0.321608	0.919444	0.363516
m/z = 272.99411	mode = Positive	RT = 72.87083	-0.20651	0.314667	39	-0.81114	0.39812	-0.656281	0.515497
m/z = 913.53796	mode = Positive	RT = 337.56664	0.0454873	0.228004	39	-0.39262	0.483594	0.199502	0.842906
m/z = 697.5324	mode = Positive	RT = 335.97136	-0.0473401	0.409055	39	-0.833335	0.738655	-0.11573	0.90846
m/z = 132.07757	mode = Positive	RT = 23.18143	-2.09721	0.275708	39	-2.62698	-1.56744	-7.60664	3.19508e-09
m/z = 114.06447	mode = Positive	RT = 22.59731	-0.0632642	0.105562	39	-0.266101	0.139573	-0.599307	0.552434

## Sheet: FE - Genotype x Time
Metabolite peak information			Genotype x Time interaction estimates
Peak m/z value	Peak mode	Peak retention time (seconds)	Beta	SE	DF	95% CI: lower bound	95% CI: upper bound	T-value	P-value
m/z = 357.24594	mode = Positive	RT = 20.659	-1.8508	0.259723	35	-2.35168	-1.34991	-7.12603	2.62902e-08
m/z = 204.98081	mode = Negative	RT = 51.65323	-0.927063	0.545483	35	-1.97905	0.124922	-1.69953	0.0980927
m/z = 485.33153	mode = Positive	RT = 18.73905	-1.78709	0.259751	35	-2.28803	-1.28615	-6.88002	5.46001e-08
m/z = 884.92954	mode = Positive	RT = 231.26267	-1.62894	0.321906	35	-2.24975	-1.00813	-5.06029	1.33704e-05
m/z = 370.03884	mode = Positive	RT = 73.98233	0.731282	0.279437	35	0.192377	1.27019	2.61698	0.0130121
m/z = 241.15381	mode = Positive	RT = 25.277	0.215424	0.12771	35	-0.0308695	0.461717	1.68682	0.100533
m/z = 335.13355	mode = Negative	RT = 140.59396	-0.232254	0.420101	35	-1.04243	0.577926	-0.552852	0.583879
m/z = 843.35535	mode = Negative	RT = 203.09755	-1.90095	0.465207	35	-2.79812	-1.00378	-4.08625	0.000243076
m/z = 255.87456	mode = Negative	RT = 72.27044	3.13886	0.977132	35	1.25442	5.02329	3.21232	0.00282413
m/z = 583.25604	mode = Positive	RT = 381.06653	-3.05531	0.449161	35	-3.92153	-2.18909	-6.80226	6.88601e-08
m/z = 484.16091	mode = Negative	RT = 155.62501	0.426259	0.179485	35	0.0801153	0.772403	2.3749	0.0231654
m/z = 705.18365	mode = Positive	RT = 21.72841	-1.54999	0.25271	35	-2.03735	-1.06263	-6.13349	5.15261e-07
m/z = 400.0088	mode = Negative	RT = 70.73046	0.369597	0.289085	35	-0.187914	0.927107	1.27851	0.209484
m/z = 388.66566	mode = Positive	RT = 118.7695	-0.515394	0.279771	35	-1.05494	0.0241551	-1.8422	0.0739315
m/z = 1075.43315	mode = Negative	RT = 337.51781	-2.07104	0.601063	35	-3.23021	-0.91187	-3.44563	0.00149774
m/z = 205.15937	mode = Positive	RT = 332.44674	0.505933	0.179611	35	0.159547	0.852319	2.81683	0.00791858
m/z = 288.1309	mode = Negative	RT = 340.46488	0.231665	0.162151	35	-0.0810486	0.544379	1.4287	0.161954
m/z = 652.11169	mode = Negative	RT = 37.33182	-1.06254	0.20804	35	-1.46375	-0.661326	-5.10738	1.15953e-05
m/z = 1183.06271	mode = Negative	RT = 339.26074	-1.78561	0.491777	35	-2.73402	-0.837203	-3.63094	0.00089449
m/z = 844.74797	mode = Negative	RT = 337.47845	-2.07264	0.510597	35	-3.05735	-1.08794	-4.05925	0.000262926
m/z = 469.21897	mode = Positive	RT = 328.52828	-0.414404	0.149472	35	-0.702666	-0.126142	-2.77246	0.00885504
m/z = 719.32991	mode = Positive	RT = 225.32989	-1.35465	0.28222	35	-1.89892	-0.810374	-4.79996	2.93141e-05
m/z = 210.11285	mode = Negative	RT = 327.98023	0.179174	0.117512	35	-0.0474514	0.405799	1.52474	0.136311
m/z = 234.18087	mode = Positive	RT = 19.39639	-0.953504	0.155868	35	-1.2541	-0.652906	-6.11736	5.41039e-07
m/z = 909.84086	mode = Negative	RT = 337.89492	-1.64507	0.548194	35	-2.70229	-0.587861	-3.0009	0.00493729
m/z = 301.05696	mode = Negative	RT = 33.09885	-1.01028	0.376301	35	-1.736	-0.284575	-2.68478	0.0110162
m/z = 648.19398	mode = Negative	RT = 23.48955	-0.167903	0.17332	35	-0.502157	0.16635	-0.968748	0.339318
m/z = 91.02313	mode = Negative	RT = 36.86272	-0.337741	0.294857	35	-0.906384	0.230901	-1.14544	0.259798
m/z = 177.16461	mode = Positive	RT = 328.57633	-0.066715	0.183055	35	-0.419744	0.286314	-0.364452	0.717713
m/z = 229.15522	mode = Positive	RT = 25.16714	0.203403	0.158014	35	-0.101333	0.508139	1.28725	0.206456
m/z = 790.37236	mode = Positive	RT = 334.96101	-1.46677	0.734935	35	-2.88412	-0.0494184	-1.99578	0.0537863
m/z = 359.12695	mode = Positive	RT = 141.07123	-0.696271	0.289882	35	-1.25532	-0.137222	-2.40191	0.0217526
m/z = 735.94092	mode = Positive	RT = 329.94761	-1.61442	0.437527	35	-2.45821	-0.770633	-3.68988	0.000757749
m/z = 911.84521	mode = Positive	RT = 334.91698	-1.1381	0.717133	35	-2.52112	0.244916	-1.58702	0.121503
m/z = 816.34401	mode = Positive	RT = 340.17872	-0.283477	0.17451	35	-0.620026	0.0530716	-1.62442	0.113259
m/z = 736.36315	mode = Positive	RT = 339.80616	-0.783659	0.266415	35	-1.29745	-0.269868	-2.9415	0.00575886
m/z = 846.75657	mode = Positive	RT = 335.65777	-1.25274	0.706185	35	-2.61464	0.109168	-1.77395	0.0847723
m/z = 916.55012	mode = Positive	RT = 339.40651	-0.284039	0.221766	35	-0.711723	0.143645	-1.28081	0.208684
m/z = 741.06143	mode = Positive	RT = 335.89154	-1.38818	0.696049	35	-2.73054	-0.0458269	-1.99438	0.0539462
m/z = 835.35302	mode = Positive	RT = 339.55225	-0.771506	0.325847	35	-1.39991	-0.143098	-2.36769	0.0235561
m/z = 1077.44925	mode = Positive	RT = 336.23627	-0.900731	0.560463	35	-1.98161	0.180144	-1.60712	0.117014
m/z = 661.26169	mode = Negative	RT = 160.60169	-0.892214	0.440382	35	-1.74151	-0.0429207	-2.026	0.0504405
m/z = 903.64784	mode = Positive	RT = 340.35681	-0.0760211	0.23171	35	-0.522883	0.370841	-0.328087	0.744801
m/z = 769.26046	mode = Positive	RT = 339.32294	-0.858716	0.333188	35	-1.50128	-0.216151	-2.57727	0.0143309
m/z = 389.12403	mode = Negative	RT = 295.12598	-0.63588	0.15333	35	-0.931582	-0.340177	-4.14713	0.000203545
m/z = 319.13918	mode = Negative	RT = 160.59681	-0.823223	0.270863	35	-1.34559	-0.300854	-3.03926	0.0044668
m/z = 675.96578	mode = Positive	RT = 339.81846	-0.505823	0.166124	35	-0.826199	-0.185446	-3.04485	0.00440192
m/z = 272.99411	mode = Positive	RT = 72.87083	0.812139	0.461761	35	-0.0783848	1.70266	1.75879	0.0873553
m/z = 913.53796	mode = Positive	RT = 337.56664	-0.167295	0.328074	35	-0.799997	0.465407	-0.509933	0.613299
m/z = 697.5324	mode = Positive	RT = 335.97136	-1.18498	0.564364	35	-2.27338	-0.0965844	-2.09968	0.0430359
m/z = 132.07757	mode = Positive	RT = 23.18143	-2.95322	0.40459	35	-3.73349	-2.17296	-7.2993	1.5764e-08
m/z = 114.06447	mode = Positive	RT = 22.59731	0.472118	0.118815	35	0.242978	0.701257	3.97355	0.00033701

## Sheet: FE - Genotype x Treatment
Metabolite peak information			Genotype x Treatment interaction estimates
Peak m/z value	Peak mode	Peak retention time (seconds)	Beta	SE	DF	95% CI: lower bound	95% CI: upper bound	T-value	P-value
m/z = 357.24594	mode = Positive	RT = 20.659	0.0593095	0.253915	39	-0.428586	0.547205	0.23358	0.816533
m/z = 204.98081	mode = Negative	RT = 51.65323	-0.43017	0.536299	39	-1.46066	0.600325	-0.802107	0.427352
m/z = 485.33153	mode = Positive	RT = 18.73905	-0.6808	0.258866	39	-1.17821	-0.183392	-2.62993	0.0121606
m/z = 884.92954	mode = Positive	RT = 231.26267	-1.56665	0.318211	39	-2.17809	-0.955213	-4.92332	1.59484e-05
m/z = 370.03884	mode = Positive	RT = 73.98233	0.464212	0.273188	39	-0.060717	0.98914	1.69924	0.0972389
m/z = 241.15381	mode = Positive	RT = 25.277	0.216927	0.142195	39	-0.0562997	0.490154	1.52556	0.135189
m/z = 335.13355	mode = Negative	RT = 140.59396	-0.512848	0.459609	39	-1.39598	0.370286	-1.11584	0.27132
m/z = 843.35535	mode = Negative	RT = 203.09755	-1.14457	0.487883	39	-2.08203	-0.207103	-2.34598	0.0241543
m/z = 255.87456	mode = Negative	RT = 72.27044	2.49977	0.955281	39	0.664211	4.33534	2.6168	0.0125643
m/z = 583.25604	mode = Positive	RT = 381.06653	-2.02965	0.454225	39	-2.90244	-1.15686	-4.46838	6.59171e-05
m/z = 484.16091	mode = Negative	RT = 155.62501	0.823485	0.233759	39	0.374319	1.27265	3.52279	0.00110634
m/z = 705.18365	mode = Positive	RT = 21.72841	-0.710794	0.247058	39	-1.18551	-0.236073	-2.87703	0.00647829
m/z = 400.0088	mode = Negative	RT = 70.73046	0.129065	0.282834	39	-0.414399	0.672529	0.456327	0.650686
m/z = 388.66566	mode = Positive	RT = 118.7695	-0.0923837	0.33127	39	-0.728916	0.544148	-0.278878	0.781812
m/z = 1075.43315	mode = Negative	RT = 337.51781	-1.86625	0.639511	39	-3.09506	-0.63743	-2.91824	0.00581652
m/z = 205.15937	mode = Positive	RT = 332.44674	0.547639	0.256775	39	0.0542475	1.04103	2.13276	0.039295
m/z = 288.1309	mode = Negative	RT = 340.46488	-0.0524657	0.212177	39	-0.460162	0.35523	-0.247273	0.805994
m/z = 652.11169	mode = Negative	RT = 37.33182	-0.0660217	0.233677	39	-0.51503	0.382987	-0.282534	0.779028
m/z = 1183.06271	mode = Negative	RT = 339.26074	-1.89733	0.499232	39	-2.8566	-0.938055	-3.80049	0.000494781
m/z = 844.74797	mode = Negative	RT = 337.47845	-1.95599	0.528154	39	-2.97083	-0.941144	-3.70344	0.000657171
m/z = 469.21897	mode = Positive	RT = 328.52828	-0.247474	0.201295	39	-0.63426	0.139311	-1.22941	0.226282
m/z = 719.32991	mode = Positive	RT = 225.32989	-0.751507	0.308416	39	-1.34413	-0.15889	-2.43667	0.0194894
m/z = 210.11285	mode = Negative	RT = 327.98023	0.287617	0.20273	39	-0.101928	0.677161	1.41871	0.163925
m/z = 234.18087	mode = Positive	RT = 19.39639	-0.299924	0.192172	39	-0.66918	0.0693321	-1.56071	0.126671
m/z = 909.84086	mode = Negative	RT = 337.89492	-1.69023	0.574702	39	-2.79452	-0.58595	-2.94106	0.00547773
m/z = 301.05696	mode = Negative	RT = 33.09885	-0.238967	0.448592	39	-1.10093	0.622999	-0.532705	0.59726
m/z = 648.19398	mode = Negative	RT = 23.48955	-0.0404267	0.180574	39	-0.387398	0.306544	-0.223879	0.82402
m/z = 91.02313	mode = Negative	RT = 36.86272	0.63453	0.288263	39	0.0806349	1.18843	2.20122	0.0337055
m/z = 177.16461	mode = Positive	RT = 328.57633	-0.186114	0.271532	39	-0.707859	0.335632	-0.685422	0.497132
m/z = 229.15522	mode = Positive	RT = 25.16714	0.233822	0.17528	39	-0.102978	0.570621	1.33399	0.189946
m/z = 790.37236	mode = Positive	RT = 334.96101	-1.66068	0.787354	39	-3.17357	-0.147785	-2.10919	0.0414001
m/z = 359.12695	mode = Positive	RT = 141.07123	-0.62196	0.336176	39	-1.26792	0.0239996	-1.8501	0.071886
m/z = 735.94092	mode = Positive	RT = 329.94761	-0.894847	0.538906	39	-1.93035	0.140655	-1.66049	0.104836
m/z = 911.84521	mode = Positive	RT = 334.91698	-1.32984	0.753634	39	-2.77794	0.118265	-1.76457	0.085468
m/z = 816.34401	mode = Positive	RT = 340.17872	-0.202055	0.180993	39	-0.549832	0.145722	-1.11637	0.271096
m/z = 736.36315	mode = Positive	RT = 339.80616	-1.05208	0.260457	39	-1.55255	-0.551615	-4.03937	0.000243403
m/z = 846.75657	mode = Positive	RT = 335.65777	-1.42944	0.748172	39	-2.86705	0.00816674	-1.91058	0.0634311
m/z = 916.55012	mode = Positive	RT = 339.40651	-0.26467	0.224709	39	-0.696447	0.167106	-1.17784	0.245999
m/z = 741.06143	mode = Positive	RT = 335.89154	-1.50608	0.724414	39	-2.89804	-0.114126	-2.07903	0.0442382
m/z = 835.35302	mode = Positive	RT = 339.55225	-0.855101	0.322973	39	-1.47569	-0.234512	-2.6476	0.0116366
m/z = 1077.44925	mode = Positive	RT = 336.23627	-1.28261	0.592082	39	-2.42029	-0.144927	-2.16627	0.0364643
m/z = 661.26169	mode = Negative	RT = 160.60169	-0.285947	0.509675	39	-1.26528	0.693389	-0.561039	0.577981
m/z = 903.64784	mode = Positive	RT = 340.35681	-0.0819226	0.229174	39	-0.522278	0.358432	-0.35747	0.722667
m/z = 769.26046	mode = Positive	RT = 339.32294	-0.832612	0.349185	39	-1.50357	-0.161656	-2.38444	0.0220652
m/z = 389.12403	mode = Negative	RT = 295.12598	-0.113249	0.181315	39	-0.461645	0.235147	-0.624596	0.535874
m/z = 319.13918	mode = Negative	RT = 160.59681	-0.713488	0.357849	39	-1.40109	-0.0258833	-1.99382	0.053198
m/z = 675.96578	mode = Positive	RT = 339.81846	-0.330196	0.162409	39	-0.642264	-0.0181289	-2.03312	0.0488869
m/z = 272.99411	mode = Positive	RT = 72.87083	0.893613	0.451435	39	0.0261845	1.76104	1.97949	0.0548499
m/z = 913.53796	mode = Positive	RT = 337.56664	-0.402645	0.327102	39	-1.03117	0.225878	-1.23095	0.225715
m/z = 697.5324	mode = Positive	RT = 335.97136	-1.24897	0.586814	39	-2.37653	-0.121414	-2.1284	0.0396772
m/z = 132.07757	mode = Positive	RT = 23.18143	0.0902169	0.395542	39	-0.669814	0.850248	0.228084	0.820773
m/z = 114.06447	mode = Positive	RT = 22.59731	0.200258	0.151335	39	-0.0905307	0.491047	1.32328	0.193449

## Sheet: FE - Time x Treatment
Metabolite peak information			Time x Treatment interaction estimates
Peak m/z value	Peak mode	Peak retention time (seconds)	Beta	SE	DF	95% CI: lower bound	95% CI: upper bound	T-value	P-value
m/z = 357.24594	mode = Positive	RT = 20.659	0.100966	0.250299	35	-0.381745	0.583677	0.40338	0.689122
m/z = 204.98081	mode = Negative	RT = 51.65323	0.428679	0.52574	35	-0.585229	1.44259	0.815383	0.420367
m/z = 485.33153	mode = Positive	RT = 18.73905	0.228733	0.250405	35	-0.254183	0.71165	0.913452	0.367255
m/z = 884.92954	mode = Positive	RT = 231.26267	0.111619	0.310283	35	-0.486774	0.710012	0.359732	0.721209
m/z = 370.03884	mode = Positive	RT = 73.98233	-0.267835	0.269298	35	-0.787186	0.251516	-0.994568	0.326773
m/z = 241.15381	mode = Positive	RT = 25.277	0.26327	0.123324	35	0.0254354	0.501105	2.13479	0.0398572
m/z = 335.13355	mode = Negative	RT = 140.59396	-0.0697925	0.405571	35	-0.851951	0.712366	-0.172085	0.864362
m/z = 843.35535	mode = Negative	RT = 203.09755	-1.44939	0.448833	35	-2.31498	-0.583804	-3.22925	0.00269867
m/z = 255.87456	mode = Negative	RT = 72.27044	1.56551	0.941677	35	-0.250547	3.38157	1.66247	0.10535
m/z = 583.25604	mode = Positive	RT = 381.06653	-0.159628	0.433103	35	-0.994884	0.675628	-0.368568	0.71467
m/z = 484.16091	mode = Negative	RT = 155.62501	0.426816	0.173665	35	0.0918967	0.761736	2.4577	0.0190792
m/z = 705.18365	mode = Positive	RT = 21.72841	-0.247905	0.24354	35	-0.717581	0.221772	-1.01792	0.315701
m/z = 400.0088	mode = Negative	RT = 70.73046	0.0344691	0.278599	35	-0.502819	0.571757	0.123723	0.902242
m/z = 388.66566	mode = Positive	RT = 118.7695	-1.04739	0.270389	35	-1.56885	-0.525936	-3.87365	0.000449233
m/z = 1075.43315	mode = Negative	RT = 337.51781	-0.279126	0.580034	35	-1.39774	0.839492	-0.481223	0.633353
m/z = 205.15937	mode = Positive	RT = 332.44674	-0.00939986	0.173954	35	-0.344876	0.326076	-0.0540366	0.957213
m/z = 288.1309	mode = Negative	RT = 340.46488	0.0884191	0.156901	35	-0.21417	0.391009	0.563534	0.576664
m/z = 652.11169	mode = Negative	RT = 37.33182	0.153901	0.20092	35	-0.233581	0.541383	0.76598	0.448823
m/z = 1183.06271	mode = Negative	RT = 339.26074	0.154653	0.474225	35	-0.759908	1.06921	0.326118	0.746277
m/z = 844.74797	mode = Negative	RT = 337.47845	-0.239201	0.49252	35	-1.18904	0.710642	-0.485668	0.630229
m/z = 469.21897	mode = Positive	RT = 328.52828	0.288497	0.144677	35	0.00948179	0.567513	1.99407	0.0539806
m/z = 719.32991	mode = Positive	RT = 225.32989	0.136408	0.272455	35	-0.389032	0.661848	0.500663	0.619742
m/z = 210.11285	mode = Negative	RT = 327.98023	0.288871	0.113983	35	0.0690514	0.50869	2.53434	0.0158941
m/z = 234.18087	mode = Positive	RT = 19.39639	0.0434602	0.150718	35	-0.247205	0.334125	0.288355	0.774776
m/z = 909.84086	mode = Negative	RT = 337.89492	-0.162594	0.528896	35	-1.18259	0.857402	-0.307421	0.760345
m/z = 301.05696	mode = Negative	RT = 33.09885	-0.544867	0.363713	35	-1.2463	0.156568	-1.49807	0.143082
m/z = 648.19398	mode = Negative	RT = 23.48955	0.0911216	0.167202	35	-0.231334	0.413577	0.544978	0.589225
m/z = 91.02313	mode = Negative	RT = 36.86272	-0.421514	0.284158	35	-0.969524	0.126495	-1.48338	0.146924
m/z = 177.16461	mode = Positive	RT = 328.57633	-0.293167	0.17735	35	-0.635193	0.0488584	-1.65305	0.107265
m/z = 229.15522	mode = Positive	RT = 25.16714	0.0761355	0.152579	35	-0.21812	0.370391	0.498989	0.620909
m/z = 790.37236	mode = Positive	RT = 334.96101	-0.645467	0.709296	35	-2.01337	0.722437	-0.910011	0.369042
m/z = 359.12695	mode = Positive	RT = 141.07123	-0.101103	0.280084	35	-0.641256	0.43905	-0.360975	0.720288
m/z = 735.94092	mode = Positive	RT = 329.94761	-0.114181	0.423064	35	-0.930076	0.701714	-0.269891	0.788829
m/z = 911.84521	mode = Positive	RT = 334.91698	-0.363327	0.691914	35	-1.69771	0.971054	-0.525105	0.602821
m/z = 816.34401	mode = Positive	RT = 340.17872	-0.141797	0.168339	35	-0.466444	0.182851	-0.84233	0.405323
m/z = 736.36315	mode = Positive	RT = 339.80616	0.0223164	0.256748	35	-0.472832	0.517464	0.0869194	0.931231
m/z = 846.75657	mode = Positive	RT = 335.65777	-0.490917	0.681435	35	-1.80509	0.823257	-0.720416	0.476053
m/z = 916.55012	mode = Positive	RT = 339.40651	-0.143921	0.213845	35	-0.556329	0.268486	-0.673018	0.505356
m/z = 741.06143	mode = Positive	RT = 335.89154	-0.507997	0.67147	35	-1.80295	0.786958	-0.756545	0.454385
m/z = 835.35302	mode = Positive	RT = 339.55225	-0.672911	0.314096	35	-1.27866	-0.0671664	-2.14238	0.0391978
m/z = 1077.44925	mode = Positive	RT = 336.23627	-0.363925	0.540797	35	-1.40687	0.679022	-0.672943	0.505403
m/z = 661.26169	mode = Negative	RT = 160.60169	0.245028	0.425485	35	-0.575537	1.06559	0.575878	0.568383
m/z = 903.64784	mode = Positive	RT = 340.35681	-0.0100433	0.223346	35	-0.440774	0.420688	-0.0449676	0.964389
m/z = 769.26046	mode = Positive	RT = 339.32294	-0.00772446	0.321457	35	-0.627667	0.612218	-0.0240295	0.980966
m/z = 389.12403	mode = Negative	RT = 295.12598	-0.0900449	0.148186	35	-0.375826	0.195736	-0.60765	0.547342
m/z = 319.13918	mode = Negative	RT = 160.59681	0.547836	0.262121	35	0.0423253	1.05335	2.09001	0.0439494
m/z = 675.96578	mode = Positive	RT = 339.81846	-0.123822	0.160096	35	-0.432574	0.184929	-0.773424	0.444464
m/z = 272.99411	mode = Positive	RT = 72.87083	-0.537497	0.445007	35	-1.39571	0.320715	-1.20784	0.235207
m/z = 913.53796	mode = Positive	RT = 337.56664	-0.023279	0.316272	35	-0.633222	0.586664	-0.0736042	0.941744
m/z = 697.5324	mode = Positive	RT = 335.97136	-0.0979946	0.544427	35	-1.14794	0.951954	-0.179996	0.858194
m/z = 132.07757	mode = Positive	RT = 23.18143	0.774802	0.38991	35	0.0228465	1.52676	1.98713	0.0547785
m/z = 114.06447	mode = Positive	RT = 22.59731	0.283056	0.114933	35	0.0614022	0.504709	2.46278	0.0188513

## Sheet: FE - Genotype x Time x Treatmen
Metabolite peak information			Genotype x Time x Treatment interaction estimates
Peak m/z value	Peak mode	Peak retention time (seconds)	Beta	SE	DF	95% CI: lower bound	95% CI: upper bound	T-value	P-value
m/z = 357.24594	mode = Positive	RT = 20.659	-0.674444	0.358628	35	-1.36607	0.0171832	-1.88062	0.068365
m/z = 204.98081	mode = Negative	RT = 51.65323	0.506638	0.753294	35	-0.946117	1.95939	0.672564	0.505641
m/z = 485.33153	mode = Positive	RT = 18.73905	-0.380496	0.358805	35	-1.07246	0.311472	-1.06045	0.296201
m/z = 884.92954	mode = Positive	RT = 231.26267	1.39875	0.444591	35	0.541341	2.25616	3.14615	0.00336946
m/z = 370.03884	mode = Positive	RT = 73.98233	-0.369131	0.38585	35	-1.11326	0.374994	-0.95667	0.345295
m/z = 241.15381	mode = Positive	RT = 25.277	-0.514146	0.176762	35	-0.855038	-0.173254	-2.90869	0.00626616
m/z = 335.13355	mode = Negative	RT = 140.59396	0.361077	0.581289	35	-0.759961	1.48211	0.621166	0.538515
m/z = 843.35535	mode = Negative	RT = 203.09755	1.87312	0.643228	35	0.632631	3.11361	2.91206	0.00621217
m/z = 255.87456	mode = Negative	RT = 72.27044	-2.02511	1.34923	35	-4.62716	0.576936	-1.50093	0.142341
m/z = 583.25604	mode = Positive	RT = 381.06653	1.64769	0.620621	35	0.4508	2.84458	2.65491	0.0118579
m/z = 484.16091	mode = Negative	RT = 155.62501	-0.641666	0.248971	35	-1.12182	-0.161517	-2.57728	0.0143307
m/z = 705.18365	mode = Positive	RT = 21.72841	0.703768	0.348944	35	0.0308168	1.37672	2.01685	0.0514335
m/z = 400.0088	mode = Negative	RT = 70.73046	-0.0943785	0.399177	35	-0.864206	0.675449	-0.236433	0.814475
m/z = 388.66566	mode = Positive	RT = 118.7695	0.784935	0.387593	35	0.0374468	1.53242	2.02515	0.0505319
m/z = 1075.43315	mode = Negative	RT = 337.51781	1.76698	0.831287	35	0.163815	3.37015	2.1256	0.0406682
m/z = 205.15937	mode = Positive	RT = 332.44674	-0.653635	0.2494	35	-1.13461	-0.172657	-2.62083	0.0128904
m/z = 288.1309	mode = Negative	RT = 340.46488	-0.342286	0.224938	35	-0.776088	0.0915153	-1.52169	0.137071
m/z = 652.11169	mode = Negative	RT = 37.33182	-0.0742593	0.287986	35	-0.629652	0.481133	-0.257857	0.798028
m/z = 1183.06271	mode = Negative	RT = 339.26074	1.03683	0.679556	35	-0.273716	2.34738	1.52575	0.136059
m/z = 844.74797	mode = Negative	RT = 337.47845	1.68751	0.705811	35	0.326327	3.04869	2.39088	0.0223198
m/z = 469.21897	mode = Positive	RT = 328.52828	0.204592	0.207419	35	-0.195423	0.604606	0.986371	0.330721
m/z = 719.32991	mode = Positive	RT = 225.32989	0.520765	0.390498	35	-0.232326	1.27386	1.33359	0.190953
m/z = 210.11285	mode = Negative	RT = 327.98023	-0.360235	0.163428	35	-0.675411	-0.045058	-2.20424	0.0341753
m/z = 234.18087	mode = Positive	RT = 19.39639	0.179122	0.216061	35	-0.237559	0.595803	0.829034	0.412703
m/z = 909.84086	mode = Negative	RT = 337.89492	1.39329	0.757968	35	-0.0684797	2.85506	1.83819	0.0745337
m/z = 301.05696	mode = Negative	RT = 33.09885	0.216857	0.521376	35	-0.788636	1.22235	0.415932	0.679999
m/z = 648.19398	mode = Negative	RT = 23.48955	-0.0488715	0.239616	35	-0.510979	0.413236	-0.203958	0.839568
m/z = 91.02313	mode = Negative	RT = 36.86272	-0.33758	0.407141	35	-1.12277	0.447607	-0.829147	0.412641
m/z = 177.16461	mode = Positive	RT = 328.57633	0.146216	0.254274	35	-0.344161	0.636592	0.575033	0.568947
m/z = 229.15522	mode = Positive	RT = 25.16714	-0.516469	0.218693	35	-0.938226	-0.0947125	-2.36162	0.0238899
m/z = 790.37236	mode = Positive	RT = 334.96101	1.48031	1.01656	35	-0.480155	3.44078	1.4562	0.154249
m/z = 359.12695	mode = Positive	RT = 141.07123	0.678338	0.401478	35	-0.0959284	1.4526	1.6896	0.0999948
m/z = 735.94092	mode = Positive	RT = 329.94761	1.4578	0.60648	35	0.288177	2.62742	2.4037	0.0216617
m/z = 911.84521	mode = Positive	RT = 334.91698	1.04459	0.991597	35	-0.867745	2.95692	1.05344	0.299358
m/z = 816.34401	mode = Positive	RT = 340.17872	0.205147	0.241241	35	-0.260096	0.67039	0.850382	0.400893
m/z = 736.36315	mode = Positive	RT = 339.80616	0.605851	0.367868	35	-0.103596	1.3153	1.64693	0.108524
m/z = 846.75657	mode = Positive	RT = 335.65777	1.30411	0.976601	35	-0.579305	3.18752	1.33535	0.190381
m/z = 916.55012	mode = Positive	RT = 339.40651	0.183112	0.306433	35	-0.407856	0.77408	0.597559	0.553981
m/z = 741.06143	mode = Positive	RT = 335.89154	1.37353	0.962274	35	-0.482249	3.22931	1.42738	0.162332
m/z = 835.35302	mode = Positive	RT = 339.55225	0.747186	0.450058	35	-0.120767	1.61514	1.6602	0.105809
m/z = 1077.44925	mode = Positive	RT = 336.23627	0.950687	0.775039	35	-0.544004	2.44538	1.22663	0.228149
m/z = 661.26169	mode = Negative	RT = 160.60169	1.06322	0.609897	35	-0.112986	2.23943	1.74328	0.090064
m/z = 903.64784	mode = Positive	RT = 340.35681	-0.126173	0.320023	35	-0.743349	0.491003	-0.394263	0.695779
m/z = 769.26046	mode = Positive	RT = 339.32294	0.51806	0.460684	35	-0.370386	1.40651	1.12455	0.268435
m/z = 389.12403	mode = Negative	RT = 295.12598	0.330716	0.212419	35	-0.0789409	0.740373	1.55691	0.12849
m/z = 319.13918	mode = Negative	RT = 160.59681	0.275621	0.375788	35	-0.4491	1.00034	0.733449	0.468169
m/z = 675.96578	mode = Positive	RT = 339.81846	0.13479	0.229386	35	-0.307589	0.577168	0.587611	0.560566
m/z = 272.99411	mode = Positive	RT = 72.87083	-0.444839	0.637604	35	-1.67448	0.784805	-0.697673	0.489991
m/z = 913.53796	mode = Positive	RT = 337.56664	0.127704	0.453185	35	-0.746281	1.00169	0.281792	0.779763
m/z = 697.5324	mode = Positive	RT = 335.97136	0.964672	0.780209	35	-0.53999	2.46933	1.23643	0.224533
m/z = 132.07757	mode = Positive	RT = 23.18143	0.95152	0.558662	35	-0.125881	2.02892	1.70321	0.0973941
m/z = 114.06447	mode = Positive	RT = 22.59731	-0.443742	0.164768	35	-0.761503	-0.125981	-2.69313	0.010791

## Sheet: RE - Random intercept SD
Metabolite peak information			Random intercept SD estimates
Peak m/z value	Peak mode	Peak retention time (seconds)
m/z = 357.24594	mode = Positive	RT = 20.659	1.7053e-05
m/z = 204.98081	mode = Negative	RT = 51.65323	0.0872596
m/z = 485.33153	mode = Positive	RT = 18.73905	0.0772308
m/z = 884.92954	mode = Positive	RT = 231.26267	0.0723609
m/z = 370.03884	mode = Positive	RT = 73.98233	1.41491e-05
m/z = 241.15381	mode = Positive	RT = 25.277	0.104813
m/z = 335.13355	mode = Negative	RT = 140.59396	0.317653
m/z = 843.35535	mode = Negative	RT = 203.09755	0.271696
m/z = 255.87456	mode = Negative	RT = 72.27044	9.12645e-05
m/z = 583.25604	mode = Positive	RT = 381.06653	0.178622
m/z = 484.16091	mode = Negative	RT = 155.62501	0.238411
m/z = 705.18365	mode = Positive	RT = 21.72841	2.88154e-05
m/z = 400.0088	mode = Negative	RT = 70.73046	0.0169242
m/z = 388.66566	mode = Positive	RT = 118.7695	0.288133
m/z = 1075.43315	mode = Negative	RT = 337.51781	0.388348
m/z = 205.15937	mode = Positive	RT = 332.44674	0.289506
m/z = 288.1309	mode = Negative	RT = 340.46488	0.217713
m/z = 652.11169	mode = Negative	RT = 37.33182	0.177239
m/z = 1183.06271	mode = Negative	RT = 339.26074	0.20677
m/z = 844.74797	mode = Negative	RT = 337.47845	0.265385
m/z = 469.21897	mode = Positive	RT = 328.52828	0.21379
m/z = 719.32991	mode = Positive	RT = 225.32989	0.212202
m/z = 210.11285	mode = Negative	RT = 327.98023	0.258521
m/z = 234.18087	mode = Positive	RT = 19.39639	0.180616
m/z = 909.84086	mode = Negative	RT = 337.89492	0.31925
m/z = 301.05696	mode = Negative	RT = 33.09885	0.395792
m/z = 648.19398	mode = Negative	RT = 23.48955	0.0960184
m/z = 91.02313	mode = Negative	RT = 36.86272	0.000147504
m/z = 177.16461	mode = Positive	RT = 328.57633	0.315672
m/z = 229.15522	mode = Positive	RT = 25.16714	0.12755
m/z = 790.37236	mode = Positive	RT = 334.96101	0.495616
m/z = 359.12695	mode = Positive	RT = 141.07123	0.278694
m/z = 735.94092	mode = Positive	RT = 329.94761	0.505657
m/z = 911.84521	mode = Positive	RT = 334.91698	0.425366
m/z = 816.34401	mode = Positive	RT = 340.17872	0.0929555
m/z = 736.36315	mode = Positive	RT = 339.80616	1.80105e-05
m/z = 846.75657	mode = Positive	RT = 335.65777	0.443658
m/z = 916.55012	mode = Positive	RT = 339.40651	0.0908183
m/z = 741.06143	mode = Positive	RT = 335.89154	0.382173
m/z = 835.35302	mode = Positive	RT = 339.55225	0.0817668
m/z = 1077.44925	mode = Positive	RT = 336.23627	0.345229
m/z = 661.26169	mode = Negative	RT = 160.60169	0.4204
m/z = 903.64784	mode = Positive	RT = 340.35681	0.0533518
m/z = 769.26046	mode = Positive	RT = 339.32294	0.193549
m/z = 389.12403	mode = Negative	RT = 295.12598	0.157257
m/z = 319.13918	mode = Negative	RT = 160.59681	0.371617
m/z = 675.96578	mode = Positive	RT = 339.81846	7.20015e-06
m/z = 272.99411	mode = Positive	RT = 72.87083	3.23748e-05
m/z = 913.53796	mode = Positive	RT = 337.56664	0.0987004
m/z = 697.5324	mode = Positive	RT = 335.97136	0.307395
m/z = 132.07757	mode = Positive	RT = 23.18143	3.38578e-05
m/z = 114.06447	mode = Positive	RT = 22.59731	0.149699

## Sheet: LRT from model comparisons
Metabolite peak information			Association with genotype	Association with time	Association with treatment
Peak m/z value	Peak mode	Peak retention time (seconds)	P-value	P-value	P-value
m/z = 357.24594	mode = Positive	RT = 20.659	1.71117e-40	1.99001e-25	0.000711162
m/z = 204.98081	mode = Negative	RT = 51.65323	5.00538e-07	0.000423305	0.136857
m/z = 485.33153	mode = Positive	RT = 18.73905	9.05001e-34	1.7734e-23	1.51881e-07
m/z = 884.92954	mode = Positive	RT = 231.26267	1.18537e-23	1.1581e-10	1.37361e-08
m/z = 370.03884	mode = Positive	RT = 73.98233	0.00119027	8.14654e-09	0.00150339
m/z = 241.15381	mode = Positive	RT = 25.277	6.03313e-10	2.53255e-06	0.0574003
m/z = 335.13355	mode = Negative	RT = 140.59396	4.12994e-09	0.930566	0.00636743
m/z = 843.35535	mode = Negative	RT = 203.09755	0.000105181	0.000665564	0.00582656
m/z = 255.87456	mode = Negative	RT = 72.27044	0.000120347	0.00212063	0.0808382
m/z = 583.25604	mode = Positive	RT = 381.06653	1.59001e-16	2.0097e-14	2.23763e-06
m/z = 484.16091	mode = Negative	RT = 155.62501	1.71984e-13	0.00362374	6.86533e-09
m/z = 705.18365	mode = Positive	RT = 21.72841	4.65441e-16	4.24385e-09	0.00438454
m/z = 400.0088	mode = Negative	RT = 70.73046	0.40913	0.00113967	0.00960024
m/z = 388.66566	mode = Positive	RT = 118.7695	5.07191e-10	2.39414e-06	0.00324281
m/z = 1075.43315	mode = Negative	RT = 337.51781	2.81791e-06	0.000242083	0.0022075
m/z = 205.15937	mode = Positive	RT = 332.44674	0.000116724	0.00544242	0.00582183
m/z = 288.1309	mode = Negative	RT = 340.46488	3.82648e-09	0.00158235	0.103158
m/z = 652.11169	mode = Negative	RT = 37.33182	2.85573e-10	8.03884e-16	0.368693
m/z = 1183.06271	mode = Negative	RT = 339.26074	1.52368e-08	0.000434259	0.00041746
m/z = 844.74797	mode = Negative	RT = 337.47845	6.45767e-08	0.000134028	0.000234002
m/z = 469.21897	mode = Positive	RT = 328.52828	1.86695e-06	3.19465e-05	0.00570915
m/z = 719.32991	mode = Positive	RT = 225.32989	4.247e-16	7.8316e-06	0.0342706
m/z = 210.11285	mode = Negative	RT = 327.98023	6.03133e-09	3.68168e-07	2.30625e-10
m/z = 234.18087	mode = Positive	RT = 19.39639	9.28061e-09	2.65661e-08	0.16344
m/z = 909.84086	mode = Negative	RT = 337.89492	5.23044e-06	0.000531869	0.00157749
m/z = 301.05696	mode = Negative	RT = 33.09885	4.99096e-06	0.000137152	0.462449
m/z = 648.19398	mode = Negative	RT = 23.48955	4.04376e-09	0.0245608	0.870166
m/z = 91.02313	mode = Negative	RT = 36.86272	2.15933e-09	4.90716e-06	0.00612326
m/z = 177.16461	mode = Positive	RT = 328.57633	5.23939e-05	0.00687037	0.0300215
m/z = 229.15522	mode = Positive	RT = 25.16714	3.86282e-15	2.14765e-10	0.0250903
m/z = 790.37236	mode = Positive	RT = 334.96101	0.000273182	0.00125122	0.102746
m/z = 359.12695	mode = Positive	RT = 141.07123	4.75718e-11	0.0122164	0.00445491
m/z = 735.94092	mode = Positive	RT = 329.94761	0.00329404	0.000594035	0.00389177
m/z = 911.84521	mode = Positive	RT = 334.91698	0.000513756	0.00332728	0.184818
m/z = 816.34401	mode = Positive	RT = 340.17872	0.000148045	0.14538	0.164053
m/z = 736.36315	mode = Positive	RT = 339.80616	2.53239e-07	0.00108069	1.45957e-05
m/z = 846.75657	mode = Positive	RT = 335.65777	0.000267268	0.00135125	0.115595
m/z = 916.55012	mode = Positive	RT = 339.40651	0.00045955	2.79254e-05	0.0898793
m/z = 741.06143	mode = Positive	RT = 335.89154	0.000148501	0.000821012	0.0714351
m/z = 835.35302	mode = Positive	RT = 339.55225	4.87378e-05	1.17554e-06	0.0520002
m/z = 1077.44925	mode = Positive	RT = 336.23627	0.00074917	0.00115978	0.0724583
m/z = 661.26169	mode = Negative	RT = 160.60169	0.00114452	0.00857694	0.0527148
m/z = 903.64784	mode = Positive	RT = 340.35681	6.62206e-06	0.120656	0.856687
m/z = 769.26046	mode = Positive	RT = 339.32294	4.23564e-06	0.000144497	0.0190243
m/z = 389.12403	mode = Negative	RT = 295.12598	9.86029e-05	0.000174231	0.328955
m/z = 319.13918	mode = Negative	RT = 160.59681	1.08499e-12	1.22854e-06	0.000381051
m/z = 675.96578	mode = Positive	RT = 339.81846	5.88522e-08	1.85474e-05	0.0745548
m/z = 272.99411	mode = Positive	RT = 72.87083	0.0582446	0.0161363	0.0195792
m/z = 913.53796	mode = Positive	RT = 337.56664	0.00162455	0.00809538	0.454441
m/z = 697.5324	mode = Positive	RT = 335.97136	7.70481e-05	0.00128366	0.0355956
m/z = 132.07757	mode = Positive	RT = 23.18143	6.92349e-13	3.27929e-25	4.60209e-16
m/z = 114.06447	mode = Positive	RT = 22.59731	0.00134861	0.0040956	0.0517302
